# Supplementary material for: Modularity and predicted functions of the global sponge-microbiome network
Source: Nat Commun. 2019 Mar 1;10:992. doi: 10.1038/s41467-019-08925-4 (PMC6397258; doi:10.1038/s41467-019-08925-4)
Supplement: Supplementary file 4 — Supplementary Data 1 [file 41467_2019_8925_MOESM4_ESM.xlsx]

## Sheet: fields explanation
Explanation of the fields in the metadata
sample_name	Id of the sample
host_scientific_name	Scientific name of the sponge from which the sample was taken
collection_timestamp	time/date of collection
contributor	contributor of the sample
country	country where the sampling was conducted
depth	depth of the sampled sponge (in m)
host_status	health status
latitude	latitude of the sampling location
longitude	longitude of the sampling location
ph	ph of the water in sampling location
physical_specimen_location	physical location of the specimen
public	whether this data is public
scientific_order	taxonomic order of the sampled sponge
water_temperature_degrees_c	water temperature in degrees Celsuis
type	host type according to microbial abundance (HMA or LMA)
marine_ecoregion	marine ecoregion of the world where the sampling site is located
module_core	module membership of the sponge in the core microbiome network
module_global	module membership of the sponge in the global microbiome network

## Sheet: metadata
sample_name	host_scientific_name	collection_timestamp	contributor	country	depth	host_status	latitude	longitude	ph	physical_specimen_location	public	scientific_order	water_temperature_degrees_c	type	marine_ecoregion	module_core	module_global
10533.SH1.GS.1	Haliclona oculata	2014-03-03	Helber	Tanzania	10	Healthy	-6.11871	39.1697	8.08	Institute of Marine Sciences, Stonetown	TRUE	Haplosclerida	NA	LMA	Western Indian Ocean	1	5
10533.SH10.WE.1	Haliclona oculata	2014-04-03	Helber	Tanzania	10	Healthy	-6.11871	39.1697	8.08	Institute of Marine Sciences, Stonetown	TRUE	Haplosclerida	28	LMA	Western Indian Ocean	1	5
10533.SH11.WE.2	Haliclona oculata	2014-04-03	Helber	Tanzania	10	Healthy	-6.11871	39.1697	8.08	Institute of Marine Sciences, Stonetown	TRUE	Haplosclerida	28	LMA	Western Indian Ocean	1	5
10533.SH12.WE.3	Haliclona oculata	2014-04-03	Helber	Tanzania	10	Healthy	-6.11871	39.1697	8.08	Institute of Marine Sciences, Stonetown	TRUE	Haplosclerida	28	LMA	Western Indian Ocean	1	5
10533.SH13.Black.1	Tetrapocillon minor	2014-05-03	Helber	Tanzania	10	Healthy	-6.15225	39.1344	NA	Institute of Marine Sciences, Stonetown	TRUE	Poecilosclerida	28	LMA	Western Indian Ocean	1	5
10533.SH14.Black.2	Tetrapocillon minor	2014-05-03	Helber	Tanzania	10	Healthy	-6.15225	39.1344	NA	Institute of Marine Sciences, Stonetown	TRUE	Poecilosclerida	28	LMA	Western Indian Ocean	1	5
10533.SH15.Black.3	Tetrapocillon minor	2014-05-03	Helber	Tanzania	10	Healthy	-6.15225	39.1344	NA	Institute of Marine Sciences, Stonetown	TRUE	Poecilosclerida	28	LMA	Western Indian Ocean	1	5
10533.SH16.Tube.1	Haliclona fascigera	2014-05-03	Helber	Tanzania	10	Healthy	-6.15225	39.1344	NA	Institute of Marine Sciences, Stonetown	TRUE	Haplosclerida	28	LMA	Western Indian Ocean	1	5
10533.SH17.Tube.2	Haliclona fascigera	2014-05-03	Helber	Tanzania	10	Healthy	-6.15225	39.1344	NA	Institute of Marine Sciences, Stonetown	TRUE	Haplosclerida	28	LMA	Western Indian Ocean	1	5
10533.SH18.Tube.3	Haliclona fascigera	2014-05-03	Helber	Tanzania	10	Healthy	-6.15225	39.1344	NA	Institute of Marine Sciences, Stonetown	TRUE	Haplosclerida	28	LMA	Western Indian Ocean	1	5
10533.SH2.GS.2	Haliclona oculata	2014-03-03	Helber	Tanzania	10	Healthy	-6.11871	39.1697	8.08	Institute of Marine Sciences, Stonetown	TRUE	Haplosclerida	27	LMA	Western Indian Ocean	1	5
10533.SH3.GS.3	Haliclona oculata	2014-03-03	Helber	Tanzania	10	Healthy	-6.11871	39.1697	8.08	Institute of Marine Sciences, Stonetown	TRUE	Haplosclerida	28	LMA	Western Indian Ocean	1	5
10533.SH32.Yellow.2	Biemna sp.	3/28/14	Helber	Tanzania	10	Healthy	-6.15225	39.1344	NA	Institute of Marine Sciences, Stonetown	TRUE	Biemnida	27	HMA	Western Indian Ocean	6	2
10533.SH33.Yellow.3	Biemna sp.	3/28/14	Helber	Tanzania	10	NA	-6.15225	39.1344	NA	Institute of Marine Sciences, Stonetown	TRUE	Biemnida	27	HMA	Western Indian Ocean	6	2
10533.SH43.GS.1	Haliclona oculata	2014-03-03	Helber	Tanzania	10	Healthy	-6.11871	39.1697	8.08	Institute of Marine Sciences, Stonetown	TRUE	Haplosclerida	NA	LMA	Western Indian Ocean	1	5
10533.SH44.GS.2	Haliclona oculata	2014-03-03	Helber	Tanzania	10	Healthy	-6.11871	39.1697	8.08	Institute of Marine Sciences, Stonetown	TRUE	Haplosclerida	28	LMA	Western Indian Ocean	1	5
10533.SH45.GS.3	Haliclona oculata	2014-03-03	Helber	Tanzania	10	Healthy	-6.11871	39.1697	8.08	Institute of Marine Sciences, Stonetown	TRUE	Haplosclerida	28	LMA	Western Indian Ocean	1	5
10533.SH46.OS.1	Scopalina hapalia	2014-03-03	Helber	Tanzania	10	Healthy	-6.11871	39.1697	8.08	Institute of Marine Sciences, Stonetown	TRUE	Bubarida	28	NA	Western Indian Ocean	1	5
10533.SH47.OS.2	Scopalina hapalia	2014-03-03	Helber	Tanzania	10	Healthy	-6.11871	39.1697	8.08	Institute of Marine Sciences, Stonetown	TRUE	Bubarida	28	NA	Western Indian Ocean	1	5
10533.SH48.OS.3	Scopalina hapalia	2014-03-03	Helber	Tanzania	10	Healthy	-6.11871	39.1697	8.08	Institute of Marine Sciences, Stonetown	TRUE	Bubarida	28	NA	Western Indian Ocean	1	5
10533.SH5.OS.2	Scopalina hapalia	2014-03-03	Helber	Tanzania	10	Healthy	-6.11871	39.1697	8.08	Institute of Marine Sciences, Stonetown	TRUE	Bubarida	28	NA	Western Indian Ocean	1	5
10533.SH55.Black.1	Tetrapocillon minor	2014-05-03	Helber	Tanzania	10	Healthy	-6.15225	39.1344	NA	Institute of Marine Sciences, Stonetown	TRUE	Poecilosclerida	28	LMA	Western Indian Ocean	1	5
10533.SH56.Black.2	Tetrapocillon minor	2014-05-03	Helber	Tanzania	10	Healthy	-6.15225	39.1344	NA	Institute of Marine Sciences, Stonetown	TRUE	Poecilosclerida	28	LMA	Western Indian Ocean	1	5
10533.SH57.Black.3	Tetrapocillon minor	2014-05-03	Helber	Tanzania	10	Healthy	-6.15225	39.1344	NA	Institute of Marine Sciences, Stonetown	TRUE	Poecilosclerida	28	LMA	Western Indian Ocean	1	5
10533.SH58.Tube.1	Haliclona fascigera	2014-05-03	Helber	Tanzania	10	Healthy	-6.15225	39.1344	NA	Institute of Marine Sciences, Stonetown	TRUE	Haplosclerida	28	LMA	Western Indian Ocean	1	5
10533.SH59.Tube.2	Haliclona fascigera	2014-05-03	Helber	Tanzania	10	Healthy	-6.15225	39.1344	NA	Institute of Marine Sciences, Stonetown	TRUE	Haplosclerida	28	LMA	Western Indian Ocean	1	5
10533.SH60.Tube.3	Haliclona fascigera	2014-05-03	Helber	Tanzania	10	Healthy	-6.15225	39.1344	NA	Institute of Marine Sciences, Stonetown	TRUE	Haplosclerida	28	LMA	Western Indian Ocean	1	5
10533.SH67.Yellow.1	Biemna sp.	3/28/14	Helber	Tanzania	10	Healthy	-6.15225	39.1344	NA	Institute of Marine Sciences, Stonetown	TRUE	Biemnida	27	HMA	Western Indian Ocean	6	2
10533.SH68.Yellow.2	Biemna sp.	3/28/14	Helber	Tanzania	10	Healthy	-6.15225	39.1344	NA	Institute of Marine Sciences, Stonetown	TRUE	Biemnida	27	HMA	Western Indian Ocean	6	2
10533.SH69.Yellow.3	Biemna sp.	3/28/14	Helber	Tanzania	10	Healthy	-6.15225	39.1344	NA	Institute of Marine Sciences, Stonetown	TRUE	Biemnida	27	HMA	Western Indian Ocean	6	2
10533.3	Mycale grandis	3/23/14	Hill	United States of America of America	8	NA	21.4336	-157.788	NA	Institute of marine and environmental technology	TRUE	Poecilosclerida	NA	LMA	Hawaii	2	5
10533.3	Mycale grandis	3/23/14	Hill	United States of America of America	8	NA	21.4336	-157.788	NA	Institute of marine and environmental technology	TRUE	Poecilosclerida	NA	LMA	Hawaii	2	5
10533.3	Mycale grandis	3/23/14	Hill	United States of America of America	8	NA	21.4336	-157.788	NA	Institute of marine and environmental technology	TRUE	Poecilosclerida	NA	LMA	Hawaii	2	5
10533.3	Mycale grandis	3/23/14	Hill	United States of America of America	8	NA	21.4336	-157.788	NA	Institute of marine and environmental technology	TRUE	Poecilosclerida	NA	LMA	Hawaii	2	5
10533.3	Mycale grandis	3/23/14	Hill	United States of America of America	8	NA	21.4336	-157.788	NA	Institute of marine and environmental technology	TRUE	Poecilosclerida	NA	LMA	Hawaii	2	5
10533.3	Mycale grandis	3/23/14	Hill	United States of America of America	8	NA	21.4336	-157.788	NA	Institute of marine and environmental technology	TRUE	Poecilosclerida	NA	LMA	Hawaii	2	5
10533.3	Mycale grandis	3/23/14	Hill	United States of America of America	8	NA	21.4336	-157.788	NA	Institute of marine and environmental technology	TRUE	Poecilosclerida	NA	LMA	Hawaii	2	5
10533.3	Mycale grandis	3/23/14	Hill	United States of America of America	8	NA	21.4336	-157.788	NA	Institute of marine and environmental technology	TRUE	Poecilosclerida	NA	LMA	Hawaii	2	5
10533.3	Mycale grandis	3/23/14	Hill	United States of America of America	8	NA	21.4336	-157.788	NA	Institute of marine and environmental technology	TRUE	Poecilosclerida	NA	LMA	Hawaii	2	5
10533.3	Mycale grandis	3/23/14	Hill	United States of America of America	8	NA	21.4336	-157.788	NA	Institute of marine and environmental technology	TRUE	Poecilosclerida	NA	LMA	Hawaii	2	5
10533.3	Mycale grandis	3/23/14	Hill	United States of America of America	8	NA	21.4336	-157.788	NA	Institute of marine and environmental technology	TRUE	Poecilosclerida	NA	LMA	Hawaii	2	5
10533.3	Mycale grandis	3/23/14	Hill	United States of America of America	8	NA	21.4336	-157.788	NA	Institute of marine and environmental technology	TRUE	Poecilosclerida	NA	LMA	Hawaii	2	5
10533.3	Mycale grandis	3/23/14	Hill	United States of America of America	8	NA	21.4336	-157.788	NA	Institute of marine and environmental technology	TRUE	Poecilosclerida	NA	LMA	Hawaii	2	5
10533.3	Mycale grandis	3/23/14	Hill	United States of America of America	8	NA	21.4336	-157.788	NA	Institute of marine and environmental technology	TRUE	Poecilosclerida	NA	LMA	Hawaii	2	5
10533.3	Mycale grandis	3/23/14	Hill	United States of America of America	8	NA	21.4336	-157.788	NA	Institute of marine and environmental technology	TRUE	Poecilosclerida	NA	LMA	Hawaii	2	5
10533.4	Mycale grandis	3/23/14	Hill	United States of America of America	8	NA	21.4336	-157.788	NA	Institute of marine and environmental technology	TRUE	Poecilosclerida	NA	LMA	Hawaii	2	5
10533.4	Mycale grandis	4/19/14	Hill	United States of America of America	8	NA	21.4336	-157.788	NA	Institute of marine and environmental technology	TRUE	Poecilosclerida	NA	LMA	Hawaii	2	5
10533.4	Mycale grandis	4/19/14	Hill	United States of America of America	8	NA	21.4336	-157.788	NA	Institute of marine and environmental technology	TRUE	Poecilosclerida	NA	LMA	Hawaii	2	5
10533.4	Mycale grandis	4/19/14	Hill	United States of America of America	8	NA	21.4336	-157.788	NA	Institute of marine and environmental technology	TRUE	Poecilosclerida	NA	LMA	Hawaii	2	5
10533.4	Mycale grandis	4/19/14	Hill	United States of America of America	8	NA	21.4336	-157.788	NA	Institute of marine and environmental technology	TRUE	Poecilosclerida	NA	LMA	Hawaii	2	5
10533.4	Mycale grandis	4/19/14	Hill	United States of America of America	8	NA	21.4336	-157.788	NA	Institute of marine and environmental technology	TRUE	Poecilosclerida	NA	LMA	Hawaii	2	5
10533.4	Mycale grandis	4/19/14	Hill	United States of America of America	8	NA	21.4336	-157.788	NA	Institute of marine and environmental technology	TRUE	Poecilosclerida	NA	LMA	Hawaii	2	5
10533.4	Mycale grandis	4/19/14	Hill	United States of America of America	8	NA	21.4336	-157.788	NA	Institute of marine and environmental technology	TRUE	Poecilosclerida	NA	LMA	Hawaii	2	5
10533.4	Mycale grandis	4/19/14	Hill	United States of America of America	8	NA	21.4336	-157.788	NA	Institute of marine and environmental technology	TRUE	Poecilosclerida	NA	LMA	Hawaii	2	5
10533.4	Mycale grandis	4/19/14	Hill	United States of America of America	8	NA	21.4336	-157.788	NA	Institute of marine and environmental technology	TRUE	Poecilosclerida	NA	LMA	Hawaii	2	5
10533.4	Mycale grandis	4/19/14	Hill	United States of America of America	8	NA	21.4336	-157.788	NA	Institute of marine and environmental technology	TRUE	Poecilosclerida	NA	LMA	Hawaii	2	5
10533.4	Mycale grandis	4/19/14	Hill	United States of America of America	8	NA	21.4336	-157.788	NA	Institute of marine and environmental technology	TRUE	Poecilosclerida	NA	LMA	Hawaii	2	5
10533.4	Mycale grandis	4/19/14	Hill	United States of America of America	8	NA	21.4336	-157.788	NA	Institute of marine and environmental technology	TRUE	Poecilosclerida	NA	LMA	Hawaii	2	5
10533.4	Mycale grandis	4/19/14	Hill	United States of America of America	8	NA	21.4336	-157.788	NA	Institute of marine and environmental technology	TRUE	Poecilosclerida	NA	LMA	Hawaii	2	5
10533.4	Mycale grandis	4/19/14	Hill	United States of America of America	8	NA	21.4336	-157.788	NA	Institute of marine and environmental technology	TRUE	Poecilosclerida	NA	LMA	Hawaii	2	5
10533.4	Mycale grandis	4/19/14	Hill	United States of America of America	8	NA	21.4336	-157.788	NA	Institute of marine and environmental technology	TRUE	Poecilosclerida	NA	LMA	Hawaii	2	5
10533.4	Mycale grandis	4/19/14	Hill	United States of America of America	8	NA	21.4336	-157.788	NA	Institute of marine and environmental technology	TRUE	Poecilosclerida	NA	LMA	Hawaii	2	5
10533.4	Mycale grandis	4/19/14	Hill	United States of America of America	8	NA	21.4336	-157.788	NA	Institute of marine and environmental technology	TRUE	Poecilosclerida	NA	LMA	Hawaii	2	5
10533.4	Mycale grandis	4/19/14	Hill	United States of America of America	8	NA	21.4336	-157.788	NA	Institute of marine and environmental technology	TRUE	Poecilosclerida	NA	LMA	Hawaii	2	5
10533.4	Mycale grandis	4/19/14	Hill	United States of America of America	8	NA	21.4336	-157.788	NA	Institute of marine and environmental technology	TRUE	Poecilosclerida	NA	LMA	Hawaii	2	5
10533.4	Mycale grandis	4/19/14	Hill	United States of America of America	8	NA	21.4336	-157.788	NA	Institute of marine and environmental technology	TRUE	Poecilosclerida	NA	LMA	Hawaii	2	5
10533.4	Mycale grandis	4/19/14	Hill	United States of America of America	8	NA	21.4336	-157.788	NA	Institute of marine and environmental technology	TRUE	Poecilosclerida	NA	LMA	Hawaii	2	5
10533.4	Mycale grandis	4/19/14	Hill	United States of America of America	8	NA	21.4336	-157.788	NA	Institute of marine and environmental technology	TRUE	Poecilosclerida	NA	LMA	Hawaii	2	5
10533.4	Mycale grandis	4/19/14	Hill	United States of America of America	8	NA	21.4336	-157.788	NA	Institute of marine and environmental technology	TRUE	Poecilosclerida	NA	LMA	Hawaii	2	5
10533.4	Mycale grandis	4/19/14	Hill	United States of America of America	8	NA	21.4336	-157.788	NA	Institute of marine and environmental technology	TRUE	Poecilosclerida	NA	LMA	Hawaii	2	5
10533.4	Mycale grandis	4/19/14	Hill	United States of America of America	8	NA	21.4336	-157.788	NA	Institute of marine and environmental technology	TRUE	Poecilosclerida	NA	LMA	Hawaii	2	5
10533.4	Mycale grandis	4/19/14	Hill	United States of America of America	8	NA	21.4336	-157.788	NA	Institute of marine and environmental technology	TRUE	Poecilosclerida	NA	LMA	Hawaii	2	5
10533.4	Mycale grandis	4/19/14	Hill	United States of America of America	8	NA	21.4336	-157.788	NA	Institute of marine and environmental technology	TRUE	Poecilosclerida	NA	LMA	Hawaii	2	5
10533.4	Mycale grandis	4/19/14	Hill	United States of America of America	8	NA	21.4336	-157.788	NA	Institute of marine and environmental technology	TRUE	Poecilosclerida	NA	LMA	Hawaii	2	5
10533.4	Mycale grandis	4/19/14	Hill	United States of America of America	8	NA	21.4336	-157.788	NA	Institute of marine and environmental technology	TRUE	Poecilosclerida	NA	LMA	Hawaii	2	5
10533.4	Mycale grandis	4/19/14	Hill	United States of America of America	8	NA	21.4336	-157.788	NA	Institute of marine and environmental technology	TRUE	Poecilosclerida	NA	LMA	Hawaii	2	5
10533.4	Mycale grandis	4/19/14	Hill	United States of America of America	8	NA	21.4336	-157.788	NA	Institute of marine and environmental technology	TRUE	Poecilosclerida	NA	LMA	Hawaii	2	5
10533.4	Mycale grandis	4/19/14	Hill	United States of America of America	8	NA	21.4336	-157.788	NA	Institute of marine and environmental technology	TRUE	Poecilosclerida	NA	LMA	Hawaii	2	5
10533.4	Mycale grandis	4/19/14	Hill	United States of America of America	8	NA	21.4336	-157.788	NA	Institute of marine and environmental technology	TRUE	Poecilosclerida	NA	LMA	Hawaii	2	5
10533.4	Mycale grandis	4/19/14	Hill	United States of America of America	8	NA	21.4336	-157.788	NA	Institute of marine and environmental technology	TRUE	Poecilosclerida	NA	LMA	Hawaii	2	5
10533.4	Mycale grandis	4/19/14	Hill	United States of America of America	8	NA	21.4336	-157.788	NA	Institute of marine and environmental technology	TRUE	Poecilosclerida	NA	LMA	Hawaii	2	5
10533.4	Mycale grandis	4/19/14	Hill	United States of America of America	8	NA	21.4336	-157.788	NA	Institute of marine and environmental technology	TRUE	Poecilosclerida	NA	LMA	Hawaii	2	5
10533.MO25675.Herzliya	Agelas oroides	2/18/13	Ilan-MI	Israel	99	NA	32.1756	34.6674	NA		TRUE	Agelasida	NA	HMA	Mediterranean Sea	3	3
10533.MO25728.Herzliya	Agelas oroides	5/29/13	Ilan-MI	Israel	115	NA	32.1756	34.6674	NA		TRUE	Agelasida	NA	HMA	Mediterranean Sea	3	3
10533.MO25731.Herzliya	Ircinia oros	5/29/13	Ilan-MI	Israel	115	NA	32.1756	34.6674	NA		TRUE	Dictyoceratida	NA	HMA	Mediterranean Sea	4	4
10533.MO25738.Herzliya	Agelas oroides	5/29/13	Ilan-MI	Israel	115	NA	32.1756	34.6674	NA		TRUE	Agelasida	NA	HMA	Mediterranean Sea	3	3
10533.MO25739.Herzliya	Ircinia oros	5/29/13	Ilan-MI	Israel	115	NA	32.1756	34.6674	NA		TRUE	Dictyoceratida	NA	HMA	Mediterranean Sea	4	4
10533.MO25765.Herzliya	Ircinia oros	5/29/13	Ilan-MI	Israel	115	NA	32.1756	34.6674	NA		TRUE	Dictyoceratida	NA	HMA	Mediterranean Sea	4	4
10533.MIIG0966	Hymeniacidon perlevis	3/31/14	McCormack	Republic of Ireland	0	Healthy	53.47	9.43	NA	McCormack, National University of Ireland Galway	TRUE	Suberitida	NA	LMA	Northern European Seas	3	5
10533.MIIG0970	Hymeniacidon perlevis	3/31/14	McCormack	Republic of Ireland	0	Healthy	53.47	9.43	NA	McCormack, National University of Ireland Galway	TRUE	Suberitida	NA	LMA	Northern European Seas	3	5
10533.MIIG0972	Halichondria panicea	3/31/14	McCormack	Republic of Ireland	0	Healthy	53.47	9.43	NA	McCormack, National University of Ireland Galway	TRUE	Suberitida	NA	LMA	Northern European Seas	3	5
10533.MIIG0973	Hymeniacidon perlevis	2014-04-01	McCormack	Republic of Ireland	0	Healthy	53.47	9.43	NA	McCormack, National University of Ireland Galway	TRUE	Suberitida	NA	LMA	Northern European Seas	3	5
10533.MIIG0976	Halichondria panicea	2014-04-01	McCormack	Republic of Ireland	0	Healthy	53.47	9.43	NA	McCormack, National University of Ireland Galway	TRUE	Suberitida	NA	LMA	Northern European Seas	3	5
10533.MIIG0980	Haliclona indistincta	2014-04-01	McCormack	Republic of Ireland	0	Healthy	53.47	9.43	NA	McCormack, National University of Ireland Galway	TRUE	Haplosclerida	NA	LMA	Northern European Seas	3	5
10533.MIIG0981	Haliclona indistincta	2014-04-01	McCormack	Republic of Ireland	0	Healthy	53.47	9.43	NA	McCormack, National University of Ireland Galway	TRUE	Haplosclerida	NA	LMA	Northern European Seas	3	5
10533.MIIG0982	Haliclona indistincta	2014-04-01	McCormack	Republic of Ireland	0	Healthy	53.47	9.43	NA	McCormack, National University of Ireland Galway	TRUE	Haplosclerida	NA	LMA	Northern European Seas	3	5
10533.MIIG0985	Haliclona oculata	2014-04-03	McCormack	Republic of Ireland	22	Healthy	54.34	8.28	NA	McCormack, National University of Ireland Galway	TRUE	Haplosclerida	NA	LMA	Northern European Seas	1	5
10533.MIIG0986	Haliclona oculata	2014-04-03	McCormack	Republic of Ireland	22	Healthy	54.34	8.28	NA	McCormack, National University of Ireland Galway	TRUE	Haplosclerida	NA	LMA	Northern European Seas	1	5
10533.MIIG0987	Haliclona oculata	2014-04-03	McCormack	Republic of Ireland	22	Healthy	54.34	8.28	NA	McCormack, National University of Ireland Galway	TRUE	Haplosclerida	NA	LMA	Northern European Seas	1	5
10533.MIIG0989	Haliclona indistincta	2014-04-04	McCormack	United Kingdom	0	Healthy	54.39	5.57	NA	McCormack, National University of Ireland Galway	TRUE	Haplosclerida	NA	LMA	Northern European Seas	3	5
10533.MIIG0991	Haliclona indistincta	2014-04-04	McCormack	United Kingdom	0	Healthy	54.39	5.57	NA	McCormack, National University of Ireland Galway	TRUE	Haplosclerida	NA	LMA	Northern European Seas	3	5
10533.MIIG0993	Haliclona indistincta	2014-04-04	McCormack	United Kingdom	0	Healthy	54.39	5.57	NA	McCormack, National University of Ireland Galway	TRUE	Haplosclerida	NA	LMA	Northern European Seas	3	5
10533.MIIG1003	Haliclona oculata	2014-04-04	McCormack	United Kingdom	12	Healthy	54.23	5.34	NA	McCormack, National University of Ireland Galway	TRUE	Haplosclerida	NA	LMA	Northern European Seas	1	5
10533.MIIG1004	Haliclona oculata	2014-04-04	McCormack	United Kingdom	12	Healthy	54.23	5.34	NA	McCormack, National University of Ireland Galway	TRUE	Haplosclerida	NA	LMA	Northern European Seas	1	5
10533.MIIG1005	Halichondria panicea	2014-04-04	McCormack	United Kingdom	12	Healthy	54.23	5.34	NA	McCormack, National University of Ireland Galway	TRUE	Suberitida	NA	LMA	Northern European Seas	3	5
10533.MIIG1012	Haliclona viscosa	5/21/14	McCormack	Republic of Ireland	6	Healthy	53.19	9.4	NA	McCormack, National University of Ireland Galway	TRUE	Haplosclerida	NA	LMA	Northern European Seas	3	5
10533.MIIG1013	Dysidea fragilis	5/21/14	McCormack	Republic of Ireland	6	Healthy	53.19	9.4	NA	McCormack, National University of Ireland Galway	TRUE	Dictyoceratida	NA	LMA	Northern European Seas	3	5
10533.MIIG1024	Dysidea fragilis	2014-06-03	McCormack	Republic of Ireland	6	Healthy	53.19	9.4	NA	McCormack, National University of Ireland Galway	TRUE	Dictyoceratida	NA	LMA	Northern European Seas	3	5
10533.MIIG1025	Haliclona viscosa	2014-06-05	McCormack	Republic of Ireland	6	Healthy	53.19	9.4	NA	McCormack, National University of Ireland Galway	TRUE	Haplosclerida	NA	LMA	Northern European Seas	3	5
10533.MIIG1026	Haliclona viscosa	2014-06-05	McCormack	Republic of Ireland	6	Healthy	53.19	9.4	NA	McCormack, National University of Ireland Galway	TRUE	Haplosclerida	NA	LMA	Northern European Seas	3	5
10533.APS.Ago.1a	Agelas oroides	2013-01-05	Montoya	Spain	10	Healthy	40.8	0.71	NA	Institute of Marine Sciences (ICM-CSIC)	TRUE	Agelasida	NA	HMA	Mediterranean Sea	3	3
10533.APS.Ago.3a	Agelas oroides	2013-01-05	Montoya	Spain	10	Healthy	40.8	0.71	NA	Institute of Marine Sciences (ICM-CSIC)	TRUE	Agelasida	NA	HMA	Mediterranean Sea	3	3
10533.APS.Axd.1a	Axinella damicornis	2013-01-05	Montoya	Spain	10	Healthy	40.8	0.71	NA	Institute of Marine Sciences (ICM-CSIC)	TRUE	Axinellida	NA	LMA	Mediterranean Sea	5	5
10533.APS.Axd.2a	Axinella damicornis	2013-01-05	Montoya	Spain	10	Healthy	40.8	0.71	NA	Institute of Marine Sciences (ICM-CSIC)	TRUE	Axinellida	NA	LMA	Mediterranean Sea	5	5
10533.APS.Axd.3a	Axinella damicornis	2013-01-05	Montoya	Spain	10	Healthy	40.8	0.71	NA	Institute of Marine Sciences (ICM-CSIC)	TRUE	Axinellida	NA	LMA	Mediterranean Sea	5	5
10533.APS.Chr.1a	Chondrosia reniformis	2013-01-05	Montoya	Spain	10	Healthy	40.8	0.71	NA	Institute of Marine Sciences (ICM-CSIC)	TRUE	Chondrillida	NA	HMA	Mediterranean Sea	3	3
10533.APS.Chr.3a	Chondrosia reniformis	2013-01-05	Montoya	Spain	10	Healthy	40.8	0.71	NA	Institute of Marine Sciences (ICM-CSIC)	TRUE	Chondrillida	NA	HMA	Mediterranean Sea	3	3
10533.APS.Crc.1a	Crambe crambe	2013-01-05	Montoya	Spain	10	Healthy	40.8	0.71	NA	Institute of Marine Sciences (ICM-CSIC)	TRUE	Poecilosclerida	NA	LMA	Mediterranean Sea	7	5
10533.APS.Crc.2a	Crambe crambe	2013-01-05	Montoya	Spain	10	Healthy	40.8	0.71	NA	Institute of Marine Sciences (ICM-CSIC)	TRUE	Poecilosclerida	NA	LMA	Mediterranean Sea	7	5
10533.APS.Crc.3a	Crambe crambe	2013-01-05	Montoya	Spain	10	Healthy	40.8	0.71	NA	Institute of Marine Sciences (ICM-CSIC)	TRUE	Poecilosclerida	NA	LMA	Mediterranean Sea	7	5
10533.APS.Pef.2a	Petrosia ficiformis	2013-01-05	Montoya	Spain	10	Healthy	40.8	0.71	NA	Institute of Marine Sciences (ICM-CSIC)	TRUE	Haplosclerida	NA	HMA	Mediterranean Sea	4	4
10533.APS.Pef.3a	Petrosia ficiformis	2013-01-05	Montoya	Spain	10	Healthy	40.8	0.71	NA	Institute of Marine Sciences (ICM-CSIC)	TRUE	Haplosclerida	NA	HMA	Mediterranean Sea	4	4
10533.AVS.Ago.1a	Agelas oroides	2013-01-08	Montoya	Spain	10	Healthy	40.8	0.71	NA	Institute of Marine Sciences (ICM-CSIC)	TRUE	Agelasida	NA	HMA	Mediterranean Sea	3	3
10533.AVS.Ago.2a	Agelas oroides	2013-01-08	Montoya	Spain	10	Healthy	40.8	0.71	NA	Institute of Marine Sciences (ICM-CSIC)	TRUE	Agelasida	NA	HMA	Mediterranean Sea	3	3
10533.AVS.Axd.1a	Axinella damicornis	2013-01-08	Montoya	Spain	10	Healthy	40.8	0.71	NA	Institute of Marine Sciences (ICM-CSIC)	TRUE	Axinellida	NA	LMA	Mediterranean Sea	5	5
10533.AVS.Axd.2a	Axinella damicornis	2013-01-08	Montoya	Spain	10	Healthy	40.8	0.71	NA	Institute of Marine Sciences (ICM-CSIC)	TRUE	Axinellida	NA	LMA	Mediterranean Sea	5	5
10533.AVS.Axd.3a	Axinella damicornis	2013-01-08	Montoya	Spain	10	Healthy	40.8	0.71	NA	Institute of Marine Sciences (ICM-CSIC)	TRUE	Axinellida	NA	LMA	Mediterranean Sea	5	5
10533.AVS.Chr.1a	Chondrosia reniformis	2013-01-08	Montoya	Spain	10	Healthy	40.8	0.71	NA	Institute of Marine Sciences (ICM-CSIC)	TRUE	Chondrillida	NA	HMA	Mediterranean Sea	3	3
10533.AVS.Chr.2a	Chondrosia reniformis	2013-01-08	Montoya	Spain	10	Healthy	40.8	0.71	NA	Institute of Marine Sciences (ICM-CSIC)	TRUE	Chondrillida	NA	HMA	Mediterranean Sea	3	3
10533.AVS.Crc.1a	Crambe crambe	2013-01-08	Montoya	Spain	10	Healthy	40.8	0.71	NA	Institute of Marine Sciences (ICM-CSIC)	TRUE	Poecilosclerida	NA	LMA	Mediterranean Sea	7	5
10533.AVS.Crc.2a	Crambe crambe	2013-01-08	Montoya	Spain	10	Healthy	40.8	0.71	NA	Institute of Marine Sciences (ICM-CSIC)	TRUE	Poecilosclerida	NA	LMA	Mediterranean Sea	7	5
10533.AVS.Crc.3a	Crambe crambe	2013-01-08	Montoya	Spain	10	Healthy	40.8	0.71	NA	Institute of Marine Sciences (ICM-CSIC)	TRUE	Poecilosclerida	NA	LMA	Mediterranean Sea	7	5
10533.AVS.Pef.1a	Petrosia ficiformis	2013-01-08	Montoya	Spain	10	Healthy	40.8	0.71	NA	Institute of Marine Sciences (ICM-CSIC)	TRUE	Haplosclerida	NA	HMA	Mediterranean Sea	4	4
10533.AVS.Pef.2a	Petrosia ficiformis	2013-01-08	Montoya	Spain	10	Healthy	40.8	0.71	NA	Institute of Marine Sciences (ICM-CSIC)	TRUE	Haplosclerida	NA	HMA	Mediterranean Sea	4	4
10533.AVS.Pef.3a	Petrosia ficiformis	2013-01-08	Montoya	Spain	10	Healthy	40.8	0.71	NA	Institute of Marine Sciences (ICM-CSIC)	TRUE	Haplosclerida	NA	HMA	Mediterranean Sea	4	4
10533.Aac.1.1a	Acanthella acuta	2012-01-07	Montoya	Spain	10	Healthy	42.05	3.2	NA	Institute of Marine Sciences (ICM-CSIC)	TRUE	Axinellida	NA	LMA	Mediterranean Sea	1	5
10533.Aac.1.1b	Acanthella acuta	2012-01-07	Montoya	Spain	10	Healthy	42.05	3.2	NA	Institute of Marine Sciences (ICM-CSIC)	TRUE	Axinellida	NA	LMA	Mediterranean Sea	1	5
10533.Aac.1.2a	Acanthella acuta	2012-01-07	Montoya	Spain	10	Healthy	42.05	3.2	NA	Institute of Marine Sciences (ICM-CSIC)	TRUE	Axinellida	NA	LMA	Mediterranean Sea	1	5
10533.Aac.1.3a	Acanthella acuta	2012-01-07	Montoya	Spain	10	Healthy	42.05	3.2	NA	Institute of Marine Sciences (ICM-CSIC)	TRUE	Axinellida	NA	LMA	Mediterranean Sea	1	5
10533.Aac.1.4a	Acanthella acuta	2012-01-07	Montoya	Spain	10	Healthy	42.05	3.2	NA	Institute of Marine Sciences (ICM-CSIC)	TRUE	Axinellida	NA	LMA	Mediterranean Sea	1	5
10533.Aac.1.5a	Acanthella acuta	2012-01-07	Montoya	Spain	10	Healthy	42.05	3.2	NA	Institute of Marine Sciences (ICM-CSIC)	TRUE	Axinellida	NA	LMA	Mediterranean Sea	1	5
10533.Aae.12.1a	Aplysina aerophoba	2012-01-07	Montoya	Spain	10	Healthy	42.05	3.2	NA	Institute of Marine Sciences (ICM-CSIC)	TRUE	Verongiida	NA	HMA	Mediterranean Sea	4	4
10533.Aae.12.1b	Aplysina aerophoba	2012-01-07	Montoya	Spain	10	Healthy	42.05	3.2	NA	Institute of Marine Sciences (ICM-CSIC)	TRUE	Verongiida	NA	HMA	Mediterranean Sea	4	4
10533.Aae.12.2a	Aplysina aerophoba	2012-01-07	Montoya	Spain	10	Healthy	42.05	3.2	NA	Institute of Marine Sciences (ICM-CSIC)	TRUE	Verongiida	NA	HMA	Mediterranean Sea	4	4
10533.Aae.12.3a	Aplysina aerophoba	2012-01-07	Montoya	Spain	10	Healthy	42.05	3.2	NA	Institute of Marine Sciences (ICM-CSIC)	TRUE	Verongiida	NA	HMA	Mediterranean Sea	4	4
10533.Aae.12.4a	Aplysina aerophoba	2012-01-07	Montoya	Spain	10	Healthy	42.05	3.2	NA	Institute of Marine Sciences (ICM-CSIC)	TRUE	Verongiida	NA	HMA	Mediterranean Sea	4	4
10533.Aae.12.5a	Aplysina aerophoba	2012-01-07	Montoya	Spain	10	Healthy	42.05	3.2	NA	Institute of Marine Sciences (ICM-CSIC)	TRUE	Verongiida	NA	HMA	Mediterranean Sea	4	4
10533.Aca.2.1a	Aplysina cavernicola	2012-01-07	Montoya	Spain	10	Healthy	42.05	3.2	NA	Institute of Marine Sciences (ICM-CSIC)	TRUE	Verongiida	NA	HMA	Mediterranean Sea	4	4
10533.Aca.2.1b	Aplysina cavernicola	2012-01-07	Montoya	Spain	10	Healthy	42.05	3.2	NA	Institute of Marine Sciences (ICM-CSIC)	TRUE	Verongiida	NA	HMA	Mediterranean Sea	4	4
10533.Aca.2.2a	Aplysina cavernicola	2012-01-07	Montoya	Spain	10	Healthy	42.05	3.2	NA	Institute of Marine Sciences (ICM-CSIC)	TRUE	Verongiida	NA	HMA	Mediterranean Sea	4	4
10533.Aca.2.3a	Aplysina cavernicola	2012-01-07	Montoya	Spain	10	Healthy	42.05	3.2	NA	Institute of Marine Sciences (ICM-CSIC)	TRUE	Verongiida	NA	HMA	Mediterranean Sea	4	4
10533.Aca.2.4a	Aplysina cavernicola	2012-01-07	Montoya	Spain	10	Healthy	42.05	3.2	NA	Institute of Marine Sciences (ICM-CSIC)	TRUE	Verongiida	NA	HMA	Mediterranean Sea	4	4
10533.Aca.2.5a	Aplysina cavernicola	2012-01-07	Montoya	Spain	10	Healthy	42.05	3.2	NA	Institute of Marine Sciences (ICM-CSIC)	TRUE	Verongiida	NA	HMA	Mediterranean Sea	4	4
10533.Ada.6.1a	Axinella damicornis	2012-01-07	Montoya	Spain	10	Healthy	42.05	3.2	NA	Institute of Marine Sciences (ICM-CSIC)	TRUE	Axinellida	NA	LMA	Mediterranean Sea	5	5
10533.Ada.6.1b	Axinella damicornis	2012-01-07	Montoya	Spain	10	Healthy	42.05	3.2	NA	Institute of Marine Sciences (ICM-CSIC)	TRUE	Axinellida	NA	LMA	Mediterranean Sea	5	5
10533.Ada.6.2a	Axinella damicornis	2012-01-07	Montoya	Spain	10	Healthy	42.05	3.2	NA	Institute of Marine Sciences (ICM-CSIC)	TRUE	Axinellida	NA	LMA	Mediterranean Sea	5	5
10533.Ada.6.3a	Axinella damicornis	2012-01-07	Montoya	Spain	10	Healthy	42.05	3.2	NA	Institute of Marine Sciences (ICM-CSIC)	TRUE	Axinellida	NA	LMA	Mediterranean Sea	5	5
10533.Ada.6.4a	Axinella damicornis	2012-01-07	Montoya	Spain	10	Healthy	42.05	3.2	NA	Institute of Marine Sciences (ICM-CSIC)	TRUE	Axinellida	NA	LMA	Mediterranean Sea	5	5
10533.Ada.mt2.33.1a	Axinella damicornis	2012-01-07	Montoya	Spain	10	Healthy	42.05	3.2	NA	Institute of Marine Sciences (ICM-CSIC)	TRUE	Axinellida	NA	LMA	Mediterranean Sea	5	5
10533.Ada.mt2.33.1b	Axinella damicornis	2012-01-07	Montoya	Spain	10	Healthy	42.05	3.2	NA	Institute of Marine Sciences (ICM-CSIC)	TRUE	Axinellida	NA	LMA	Mediterranean Sea	5	5
10533.Ada.mt2.33.2a	Axinella damicornis	2012-01-07	Montoya	Spain	10	Healthy	42.05	3.2	NA	Institute of Marine Sciences (ICM-CSIC)	TRUE	Axinellida	NA	LMA	Mediterranean Sea	5	5
10533.Ada.mt2.33.3a	Axinella damicornis	2012-01-07	Montoya	Spain	10	Healthy	42.05	3.2	NA	Institute of Marine Sciences (ICM-CSIC)	TRUE	Axinellida	NA	LMA	Mediterranean Sea	5	5
10533.Ada.mt2.33.4a	Axinella damicornis	2012-01-07	Montoya	Spain	10	Healthy	42.05	3.2	NA	Institute of Marine Sciences (ICM-CSIC)	TRUE	Axinellida	NA	LMA	Mediterranean Sea	5	5
10533.Ada.mt2.33.5a	Axinella damicornis	2012-01-07	Montoya	Spain	10	Healthy	42.05	3.2	NA	Institute of Marine Sciences (ICM-CSIC)	TRUE	Axinellida	NA	LMA	Mediterranean Sea	5	5
10533.Ada.mt3.32.1a	Axinella damicornis	2012-01-07	Montoya	Spain	10	Healthy	42.05	3.2	NA	Institute of Marine Sciences (ICM-CSIC)	TRUE	Axinellida	NA	LMA	Mediterranean Sea	5	5
10533.Ada.mt3.32.1b	Axinella damicornis	2012-01-07	Montoya	Spain	10	Healthy	42.05	3.2	NA	Institute of Marine Sciences (ICM-CSIC)	TRUE	Axinellida	NA	LMA	Mediterranean Sea	5	5
10533.Ada.mt3.32.2a	Axinella damicornis	2012-01-07	Montoya	Spain	10	Healthy	42.05	3.2	NA	Institute of Marine Sciences (ICM-CSIC)	TRUE	Axinellida	NA	LMA	Mediterranean Sea	5	5
10533.Ada.mt3.32.3a	Axinella damicornis	2012-01-07	Montoya	Spain	10	Healthy	42.05	3.2	NA	Institute of Marine Sciences (ICM-CSIC)	TRUE	Axinellida	NA	LMA	Mediterranean Sea	5	5
10533.Ada.mt3.32.5a	Axinella damicornis	2012-01-07	Montoya	Spain	10	Healthy	42.05	3.2	NA	Institute of Marine Sciences (ICM-CSIC)	TRUE	Axinellida	NA	LMA	Mediterranean Sea	5	5
10533.Aor.17.1b	Agelas oroides	2012-01-07	Montoya	Spain	10	NA	42.05	3.2	NA	Institute of Marine Sciences (ICM-CSIC)	TRUE	Agelasida	NA	HMA	Mediterranean Sea	3	3
10533.Aor.17.2a	Agelas oroides	2012-01-07	Montoya	Spain	10	NA	42.05	3.2	NA	Institute of Marine Sciences (ICM-CSIC)	TRUE	Agelasida	NA	HMA	Mediterranean Sea	3	3
10533.Aor.17.3a	Agelas oroides	2012-01-07	Montoya	Spain	10	NA	42.05	3.2	NA	Institute of Marine Sciences (ICM-CSIC)	TRUE	Agelasida	NA	HMA	Mediterranean Sea	3	3
10533.Aor.17.4a	Agelas oroides	2012-01-07	Montoya	Spain	10	NA	42.05	3.2	NA	Institute of Marine Sciences (ICM-CSIC)	TRUE	Agelasida	NA	HMA	Mediterranean Sea	3	3
10533.Aor.17.5a	Agelas oroides	2012-01-07	Montoya	Spain	10	NA	42.05	3.2	NA	Institute of Marine Sciences (ICM-CSIC)	TRUE	Agelasida	NA	HMA	Mediterranean Sea	3	3
10533.ApaL.2.1b	Aplysina aerophoba	2012-01-07	Montoya	Spain	10	NA	42.05	3.2	NA	Institute of Marine Sciences (ICM-CSIC)	TRUE	Verongiida	NA	HMA	Mediterranean Sea	4	4
10533.ApaL.2.2c	Aplysina aerophoba	2012-01-07	Montoya	Spain	10	NA	42.05	3.2	NA	Institute of Marine Sciences (ICM-CSIC)	TRUE	Verongiida	NA	HMA	Mediterranean Sea	4	4
10533.ApaL.3.1a	Aplysina aerophoba	2012-01-07	Montoya	Spain	10	NA	42.05	3.2	NA	Institute of Marine Sciences (ICM-CSIC)	TRUE	Verongiida	NA	HMA	Mediterranean Sea	4	4
10533.ApaL.3.1b	Aplysina aerophoba	2012-01-07	Montoya	Spain	10	NA	42.05	3.2	NA	Institute of Marine Sciences (ICM-CSIC)	TRUE	Verongiida	NA	HMA	Mediterranean Sea	4	4
10533.Apo.5.1a	Axinella polypoides	2012-01-07	Montoya	Spain	10	Healthy	42.05	3.2	NA	Institute of Marine Sciences (ICM-CSIC)	TRUE	Axinellida	NA	LMA	Mediterranean Sea	6	5
10533.Apo.5.1b	Axinella polypoides	2012-01-07	Montoya	Spain	10	Healthy	42.05	3.2	NA	Institute of Marine Sciences (ICM-CSIC)	TRUE	Axinellida	NA	LMA	Mediterranean Sea	6	5
10533.Apo.5.2a	Axinella polypoides	2012-01-07	Montoya	Spain	10	Healthy	42.05	3.2	NA	Institute of Marine Sciences (ICM-CSIC)	TRUE	Axinellida	NA	LMA	Mediterranean Sea	6	5
10533.Apo.5.3a	Axinella polypoides	2012-01-07	Montoya	Spain	10	Healthy	42.05	3.2	NA	Institute of Marine Sciences (ICM-CSIC)	TRUE	Axinellida	NA	LMA	Mediterranean Sea	6	5
10533.Apo.5.4a	Axinella polypoides	2012-01-07	Montoya	Spain	10	Healthy	42.05	3.2	NA	Institute of Marine Sciences (ICM-CSIC)	TRUE	Axinellida	NA	LMA	Mediterranean Sea	6	5
10533.Apo.5.5a	Axinella polypoides	2012-01-07	Montoya	Spain	10	Healthy	42.05	3.2	NA	Institute of Marine Sciences (ICM-CSIC)	TRUE	Axinellida	NA	LMA	Mediterranean Sea	6	5
10533.Ave.20.1a	Axinella verrucosa	2012-01-07	Montoya	Spain	10	Healthy	42.05	3.2	NA	Institute of Marine Sciences (ICM-CSIC)	TRUE	Axinellida	NA	LMA	Mediterranean Sea	5	5
10533.Ave.20.1b	Axinella verrucosa	2012-01-07	Montoya	Spain	10	Healthy	42.05	3.2	NA	Institute of Marine Sciences (ICM-CSIC)	TRUE	Axinellida	NA	LMA	Mediterranean Sea	5	5
10533.Ave.20.2a	Axinella verrucosa	2012-01-07	Montoya	Spain	10	Healthy	42.05	3.2	NA	Institute of Marine Sciences (ICM-CSIC)	TRUE	Axinellida	NA	LMA	Mediterranean Sea	5	5
10533.Ave.20.3a	Axinella verrucosa	2012-01-07	Montoya	Spain	10	Healthy	42.05	3.2	NA	Institute of Marine Sciences (ICM-CSIC)	TRUE	Axinellida	NA	LMA	Mediterranean Sea	5	5
10533.Ave.20.4a	Axinella verrucosa	2012-01-07	Montoya	Spain	10	Healthy	42.05	3.2	NA	Institute of Marine Sciences (ICM-CSIC)	TRUE	Axinellida	NA	LMA	Mediterranean Sea	5	5
10533.Ave.20.5a	Axinella verrucosa	2012-01-07	Montoya	Spain	10	Healthy	42.05	3.2	NA	Institute of Marine Sciences (ICM-CSIC)	TRUE	Axinellida	NA	LMA	Mediterranean Sea	5	5
10533.Axda.UK.1a	Axinella damicornis	2013-01-10	Montoya	United Kingdom	10	Healthy	51.732	5.274	NA	Institute of Marine Sciences (ICM-CSIC)	TRUE	Axinellida	NA	LMA	Northern European Seas	5	5
10533.Axda.UK.2a	Axinella damicornis	2013-01-10	Montoya	United Kingdom	10	Healthy	51.732	5.274	NA	Institute of Marine Sciences (ICM-CSIC)	TRUE	Axinellida	NA	LMA	Northern European Seas	5	5
10533.Axda.UK.3a	Axinella damicornis	2013-01-10	Montoya	United Kingdom	10	Healthy	51.732	5.274	NA	Institute of Marine Sciences (ICM-CSIC)	TRUE	Axinellida	NA	LMA	Northern European Seas	5	5
10533.Axin.UK.2a	Axinella infundibuliformis	2013-01-10	Montoya	United Kingdom	10	Healthy	51.732	5.274	NA	Institute of Marine Sciences (ICM-CSIC)	TRUE	Axinellida	NA	LMA	Northern European Seas	4	2
10533.Axin.UK.3a	Axinella infundibuliformis	2013-01-10	Montoya	United Kingdom	10	Healthy	51.732	5.274	NA	Institute of Marine Sciences (ICM-CSIC)	TRUE	Axinellida	17	LMA	Northern European Seas	4	2
10533.CPS.Ago.1a	Agelas oroides	2013-01-05	Montoya	Spain	10	Healthy	42.319	3.322	NA	Institute of Marine Sciences (ICM-CSIC)	TRUE	Agelasida	NA	HMA	Mediterranean Sea	3	3
10533.CPS.Axd.1a	Axinella damicornis	2013-01-05	Montoya	Spain	10	Healthy	42.319	3.322	NA	Institute of Marine Sciences (ICM-CSIC)	TRUE	Axinellida	NA	LMA	Mediterranean Sea	5	5
10533.CPS.Axd.2a	Axinella damicornis	2013-01-05	Montoya	Spain	10	Healthy	42.319	3.322	NA	Institute of Marine Sciences (ICM-CSIC)	TRUE	Axinellida	NA	LMA	Mediterranean Sea	5	5
10533.CPS.Axd.3a	Axinella damicornis	2013-01-05	Montoya	Spain	10	Healthy	42.319	3.322	NA	Institute of Marine Sciences (ICM-CSIC)	TRUE	Axinellida	NA	LMA	Mediterranean Sea	5	5
10533.CPS.Chr.1a	Chondrosia reniformis	2013-01-05	Montoya	Spain	10	Healthy	42.319	3.322	NA	Institute of Marine Sciences (ICM-CSIC)	TRUE	Chondrillida	NA	HMA	Mediterranean Sea	3	3
10533.CPS.Crc.1a	Crambe crambe	2013-01-05	Montoya	Spain	10	Healthy	42.319	3.322	NA	Institute of Marine Sciences (ICM-CSIC)	TRUE	Poecilosclerida	NA	LMA	Mediterranean Sea	7	5
10533.CPS.Crc.2a	Crambe crambe	2013-01-05	Montoya	Spain	10	Healthy	42.319	3.322	NA	Institute of Marine Sciences (ICM-CSIC)	TRUE	Poecilosclerida	NA	LMA	Mediterranean Sea	7	5
10533.CPS.Crc.3a	Crambe crambe	2013-01-05	Montoya	Spain	10	Healthy	42.319	3.322	NA	Institute of Marine Sciences (ICM-CSIC)	TRUE	Poecilosclerida	NA	LMA	Mediterranean Sea	7	5
10533.CPS.Dya.1a	Dysidea avara	2013-01-05	Montoya	Spain	10	Healthy	42.319	3.322	NA	Institute of Marine Sciences (ICM-CSIC)	TRUE	Dictyoceratida	NA	LMA	Mediterranean Sea	6	5
10533.CPS.Dya.2a	Dysidea avara	2013-01-05	Montoya	Spain	10	Healthy	42.319	3.322	NA	Institute of Marine Sciences (ICM-CSIC)	TRUE	Dictyoceratida	NA	LMA	Mediterranean Sea	6	5
10533.CPS.Dya.3a	Dysidea avara	2013-01-05	Montoya	Spain	10	Healthy	42.319	3.322	NA	Institute of Marine Sciences (ICM-CSIC)	TRUE	Dictyoceratida	NA	LMA	Mediterranean Sea	6	5
10533.CPS.Pef.2a	Petrosia ficiformis	2013-01-05	Montoya	Spain	10	Healthy	42.319	3.322	NA	Institute of Marine Sciences (ICM-CSIC)	TRUE	Haplosclerida	NA	HMA	Mediterranean Sea	4	4
10533.CPS.Pef.3a	Petrosia ficiformis	2013-01-05	Montoya	Spain	10	Healthy	42.319	3.322	NA	Institute of Marine Sciences (ICM-CSIC)	TRUE	Haplosclerida	NA	HMA	Mediterranean Sea	4	4
10533.CVS.Ago.1a	Agelas oroides	2013-01-08	Montoya	Spain	10	Healthy	42.319	3.322	NA	Institute of Marine Sciences (ICM-CSIC)	TRUE	Agelasida	NA	HMA	Mediterranean Sea	3	3
10533.CVS.Ago.2a	Agelas oroides	2013-01-08	Montoya	Spain	10	Healthy	42.319	3.322	NA	Institute of Marine Sciences (ICM-CSIC)	TRUE	Agelasida	NA	HMA	Mediterranean Sea	3	3
10533.CVS.Ago.3a	Agelas oroides	2013-01-08	Montoya	Spain	10	Healthy	42.319	3.322	NA	Institute of Marine Sciences (ICM-CSIC)	TRUE	Agelasida	NA	HMA	Mediterranean Sea	3	3
10533.CVS.Axd.1a	Axinella damicornis	2013-01-08	Montoya	Spain	10	Healthy	42.319	3.322	NA	Institute of Marine Sciences (ICM-CSIC)	TRUE	Axinellida	NA	LMA	Mediterranean Sea	5	5
10533.CVS.Axd.2a	Axinella damicornis	2013-01-08	Montoya	Spain	10	Healthy	42.319	3.322	NA	Institute of Marine Sciences (ICM-CSIC)	TRUE	Axinellida	NA	LMA	Mediterranean Sea	5	5
10533.CVS.Axd.3a	Axinella damicornis	2013-01-08	Montoya	Spain	10	Healthy	42.319	3.322	NA	Institute of Marine Sciences (ICM-CSIC)	TRUE	Axinellida	NA	LMA	Mediterranean Sea	5	5
10533.CVS.Chr.2a	Chondrosia reniformis	2013-01-08	Montoya	Spain	10	Healthy	42.319	3.322	NA	Institute of Marine Sciences (ICM-CSIC)	TRUE	Chondrillida	NA	HMA	Mediterranean Sea	3	3
10533.CVS.Chr.3a	Chondrosia reniformis	2013-01-08	Montoya	Spain	10	Healthy	42.319	3.322	NA	Institute of Marine Sciences (ICM-CSIC)	TRUE	Chondrillida	NA	HMA	Mediterranean Sea	3	3
10533.CVS.Crc.1a	Crambe crambe	2013-01-08	Montoya	Spain	10	Healthy	42.319	3.322	NA	Institute of Marine Sciences (ICM-CSIC)	TRUE	Poecilosclerida	NA	LMA	Mediterranean Sea	7	5
10533.CVS.Crc.2a	Crambe crambe	2013-01-08	Montoya	Spain	10	Healthy	42.319	3.322	NA	Institute of Marine Sciences (ICM-CSIC)	TRUE	Poecilosclerida	NA	LMA	Mediterranean Sea	7	5
10533.CVS.Crc.3a	Crambe crambe	2013-01-08	Montoya	Spain	10	Healthy	42.319	3.322	NA	Institute of Marine Sciences (ICM-CSIC)	TRUE	Poecilosclerida	NA	LMA	Mediterranean Sea	7	5
10533.CVS.Dya.1a	Dysidea avara	2013-01-08	Montoya	Spain	10	Healthy	42.319	3.322	NA	Institute of Marine Sciences (ICM-CSIC)	TRUE	Dictyoceratida	NA	LMA	Mediterranean Sea	6	5
10533.CVS.Dya.2a	Dysidea avara	2013-01-08	Montoya	Spain	10	Healthy	42.319	3.322	NA	Institute of Marine Sciences (ICM-CSIC)	TRUE	Dictyoceratida	NA	LMA	Mediterranean Sea	6	5
10533.CVS.Dya.3a	Dysidea avara	2013-01-08	Montoya	Spain	10	Healthy	42.319	3.322	NA	Institute of Marine Sciences (ICM-CSIC)	TRUE	Dictyoceratida	NA	LMA	Mediterranean Sea	6	5
10533.CVS.Pef.1a	Petrosia ficiformis	2013-01-08	Montoya	Spain	10	Healthy	42.319	3.322	NA	Institute of Marine Sciences (ICM-CSIC)	TRUE	Haplosclerida	NA	HMA	Mediterranean Sea	4	4
10533.CVS.Pef.3a	Petrosia ficiformis	2013-01-08	Montoya	Spain	10	Healthy	42.319	3.322	NA	Institute of Marine Sciences (ICM-CSIC)	TRUE	Haplosclerida	NA	HMA	Mediterranean Sea	4	4
10533.Cca.3.1a	Corticium candelabrum	2012-01-07	Montoya	Spain	10	Healthy	42.05	3.2	NA	Institute of Marine Sciences (ICM-CSIC)	TRUE	Plakinidae	NA	HMA	Mediterranean Sea	2	3
10533.Cca.3.1b	Corticium candelabrum	2012-01-07	Montoya	Spain	10	Healthy	42.05	3.2	NA	Institute of Marine Sciences (ICM-CSIC)	TRUE	Plakinidae	NA	HMA	Mediterranean Sea	2	3
10533.Cca.3.2a	Corticium candelabrum	2012-01-07	Montoya	Spain	10	Healthy	42.05	3.2	NA	Institute of Marine Sciences (ICM-CSIC)	TRUE	Plakinidae	NA	HMA	Mediterranean Sea	2	3
10533.Cca.3.4a	Corticium candelabrum	2012-01-07	Montoya	Spain	10	Healthy	42.05	3.2	NA	Institute of Marine Sciences (ICM-CSIC)	TRUE	Plakinidae	NA	HMA	Mediterranean Sea	2	3
10533.Cca.3.5a	Corticium candelabrum	2012-01-07	Montoya	Spain	10	Healthy	42.05	3.2	NA	Institute of Marine Sciences (ICM-CSIC)	TRUE	Plakinidae	NA	HMA	Mediterranean Sea	2	3
10533.Cce.27.1a	Cliona celata	2012-01-07	Montoya	Spain	10	Healthy	42.05	3.2	NA	Institute of Marine Sciences (ICM-CSIC)	TRUE	Clionaida	NA	LMA	Mediterranean Sea	7	5
10533.Cce.27.1b	Cliona celata	2012-01-07	Montoya	Spain	10	Healthy	42.05	3.2	NA	Institute of Marine Sciences (ICM-CSIC)	TRUE	Clionaida	NA	LMA	Mediterranean Sea	7	5
10533.Cce.27.2a	Cliona celata	2012-01-07	Montoya	Spain	10	Healthy	42.05	3.2	NA	Institute of Marine Sciences (ICM-CSIC)	TRUE	Clionaida	NA	LMA	Mediterranean Sea	7	5
10533.Cce.27.3a	Cliona celata	2012-01-07	Montoya	Spain	10	Healthy	42.05	3.2	NA	Institute of Marine Sciences (ICM-CSIC)	TRUE	Clionaida	NA	LMA	Mediterranean Sea	7	5
10533.Cce.27.4a	Cliona celata	2012-01-07	Montoya	Spain	10	Healthy	42.05	3.2	NA	Institute of Marine Sciences (ICM-CSIC)	TRUE	Clionaida	NA	LMA	Mediterranean Sea	7	5
10533.Cce.27.5a	Cliona celata	2012-01-07	Montoya	Spain	10	Healthy	42.05	3.2	NA	Institute of Marine Sciences (ICM-CSIC)	TRUE	Clionaida	NA	LMA	Mediterranean Sea	7	5
10533.Ccl.4.1a	Clathrina clathrus	2012-01-07	Montoya	Spain	10	Healthy	42.05	3.2	NA	Institute of Marine Sciences (ICM-CSIC)	TRUE	Clathrinida	NA	LMA	Mediterranean Sea	2	5
10533.Ccl.4.1b	Clathrina clathrus	2012-01-07	Montoya	Spain	10	Healthy	42.05	3.2	NA	Institute of Marine Sciences (ICM-CSIC)	TRUE	Clathrinida	NA	LMA	Mediterranean Sea	2	5
10533.Ccl.4.2a	Clathrina clathrus	2012-01-07	Montoya	Spain	10	Healthy	42.05	3.2	NA	Institute of Marine Sciences (ICM-CSIC)	TRUE	Clathrinida	NA	LMA	Mediterranean Sea	2	5
10533.Ccl.4.3a	Clathrina clathrus	2012-01-07	Montoya	Spain	10	Healthy	42.05	3.2	NA	Institute of Marine Sciences (ICM-CSIC)	TRUE	Clathrinida	NA	LMA	Mediterranean Sea	2	5
10533.Ccl.4.4a	Clathrina clathrus	2012-01-07	Montoya	Spain	10	Healthy	42.05	3.2	NA	Institute of Marine Sciences (ICM-CSIC)	TRUE	Clathrinida	NA	LMA	Mediterranean Sea	2	5
10533.Ccl.4.5a	Clathrina clathrus	2012-01-07	Montoya	Spain	10	Healthy	42.05	3.2	NA	Institute of Marine Sciences (ICM-CSIC)	TRUE	Clathrinida	NA	LMA	Mediterranean Sea	2	5
10533.Cco.30.1a	Clathrina coriacea	2012-01-07	Montoya	Spain	10	Healthy	42.05	3.2	NA	Institute of Marine Sciences (ICM-CSIC)	TRUE	Clathrinida	NA	LMA	Mediterranean Sea	7	5
10533.Cco.30.1b	Clathrina coriacea	2012-01-07	Montoya	Spain	10	Healthy	42.05	3.2	NA	Institute of Marine Sciences (ICM-CSIC)	TRUE	Clathrinida	NA	LMA	Mediterranean Sea	7	5
10533.Cco.30.2a	Clathrina coriacea	2012-01-07	Montoya	Spain	10	Healthy	42.05	3.2	NA	Institute of Marine Sciences (ICM-CSIC)	TRUE	Clathrinida	NA	LMA	Mediterranean Sea	7	5
10533.Cco.30.3a	Clathrina coriacea	2012-01-07	Montoya	Spain	10	Healthy	42.05	3.2	NA	Institute of Marine Sciences (ICM-CSIC)	TRUE	Clathrinida	NA	LMA	Mediterranean Sea	7	5
10533.Cco.30.4a	Clathrina coriacea	2012-01-07	Montoya	Spain	10	Healthy	42.05	3.2	NA	Institute of Marine Sciences (ICM-CSIC)	TRUE	Clathrinida	NA	LMA	Mediterranean Sea	7	5
10533.Cco.30.5a	Clathrina coriacea	2012-01-07	Montoya	Spain	10	Healthy	42.05	3.2	NA	Institute of Marine Sciences (ICM-CSIC)	TRUE	Clathrinida	NA	LMA	Mediterranean Sea	7	5
10533.Ccr.9.1a	Crambe crambe	2012-01-07	Montoya	Spain	10	Healthy	42.05	3.2	NA	Institute of Marine Sciences (ICM-CSIC)	TRUE	Poecilosclerida	NA	LMA	Mediterranean Sea	7	5
10533.Ccr.9.1b	Crambe crambe	2012-01-07	Montoya	Spain	10	Healthy	42.05	3.2	NA	Institute of Marine Sciences (ICM-CSIC)	TRUE	Poecilosclerida	NA	LMA	Mediterranean Sea	7	5
10533.Ccr.9.2a	Crambe crambe	2012-01-07	Montoya	Spain	10	Healthy	42.05	3.2	NA	Institute of Marine Sciences (ICM-CSIC)	TRUE	Poecilosclerida	NA	LMA	Mediterranean Sea	7	5
10533.Ccr.9.3a	Crambe crambe	2012-01-07	Montoya	Spain	10	Healthy	42.05	3.2	NA	Institute of Marine Sciences (ICM-CSIC)	TRUE	Poecilosclerida	NA	LMA	Mediterranean Sea	7	5
10533.Ccr.9.4a	Crambe crambe	2012-01-07	Montoya	Spain	10	Healthy	42.05	3.2	NA	Institute of Marine Sciences (ICM-CSIC)	TRUE	Poecilosclerida	NA	LMA	Mediterranean Sea	7	5
10533.Ccr.9.5a	Crambe crambe	2012-01-07	Montoya	Spain	10	Healthy	42.05	3.2	NA	Institute of Marine Sciences (ICM-CSIC)	TRUE	Poecilosclerida	NA	LMA	Mediterranean Sea	7	5
10533.Clc.UK.1a	Cliona celata	2013-01-10	Montoya	United Kingdom	10	Healthy	51.732	5.274	NA	Institute of Marine Sciences (ICM-CSIC)	TRUE	Clionaida	NA	LMA	Northern European Seas	7	5
10533.Clc.UK.3a	Cliona celata	2013-01-10	Montoya	United Kingdom	10	Healthy	51.732	5.274	NA	Institute of Marine Sciences (ICM-CSIC)	TRUE	Clionaida	NA	LMA	Northern European Seas	7	5
10533.Cmo.37.1a	Cacospongia mollior	2012-01-07	Montoya	Spain	10	Healthy	42.05	3.2	NA	Institute of Marine Sciences (ICM-CSIC)	TRUE	Dictyoceratida	NA	HMA	Mediterranean Sea	4	4
10533.Cmo.37.1b	Cacospongia mollior	2012-01-07	Montoya	Spain	10	Healthy	42.05	3.2	NA	Institute of Marine Sciences (ICM-CSIC)	TRUE	Dictyoceratida	NA	HMA	Mediterranean Sea	4	4
10533.Cmo.37.2a	Cacospongia mollior	2012-01-07	Montoya	Spain	10	Healthy	42.05	3.2	NA	Institute of Marine Sciences (ICM-CSIC)	TRUE	Dictyoceratida	NA	HMA	Mediterranean Sea	4	4
10533.Cmo.37.3a	Cacospongia mollior	2012-01-07	Montoya	Spain	10	Healthy	42.05	3.2	NA	Institute of Marine Sciences (ICM-CSIC)	TRUE	Dictyoceratida	NA	HMA	Mediterranean Sea	4	4
10533.Cmo.37.4a	Cacospongia mollior	2012-01-07	Montoya	Spain	10	Healthy	42.05	3.2	NA	Institute of Marine Sciences (ICM-CSIC)	TRUE	Dictyoceratida	NA	HMA	Mediterranean Sea	4	4
10533.Cmo.37.5a	Cacospongia mollior	2012-01-07	Montoya	Spain	10	Healthy	42.05	3.2	NA	Institute of Marine Sciences (ICM-CSIC)	TRUE	Dictyoceratida	NA	HMA	Mediterranean Sea	4	4
10533.Cpu.22.1a	Crella pulvinar	2012-01-07	Montoya	Spain	10	Healthy	42.05	3.2	NA	Institute of Marine Sciences (ICM-CSIC)	TRUE	Poecilosclerida	NA	NA	Mediterranean Sea	7	5
10533.Cpu.22.1b	Crella pulvinar	2012-01-07	Montoya	Spain	10	Healthy	42.05	3.2	NA	Institute of Marine Sciences (ICM-CSIC)	TRUE	Poecilosclerida	NA	NA	Mediterranean Sea	7	5
10533.Cpu.22.2a	Crella pulvinar	2012-01-07	Montoya	Spain	10	Healthy	42.05	3.2	NA	Institute of Marine Sciences (ICM-CSIC)	TRUE	Poecilosclerida	NA	NA	Mediterranean Sea	7	5
10533.Cpu.22.3a	Crella pulvinar	2012-01-07	Montoya	Spain	10	Healthy	42.05	3.2	NA	Institute of Marine Sciences (ICM-CSIC)	TRUE	Poecilosclerida	NA	NA	Mediterranean Sea	7	5
10533.Cpu.22.4a	Crella pulvinar	2012-01-07	Montoya	Spain	10	Healthy	42.05	3.2	NA	Institute of Marine Sciences (ICM-CSIC)	TRUE	Poecilosclerida	NA	NA	Mediterranean Sea	7	5
10533.Cpu.22.5a	Crella pulvinar	2012-01-07	Montoya	Spain	10	Healthy	42.05	3.2	NA	Institute of Marine Sciences (ICM-CSIC)	TRUE	Poecilosclerida	NA	NA	Mediterranean Sea	7	5
10533.Cre.21.1a	Chondrosia reniformis	2012-01-07	Montoya	Spain	10	Healthy	42.05	3.2	NA	Institute of Marine Sciences (ICM-CSIC)	TRUE	Chondrillida	NA	HMA	Mediterranean Sea	3	3
10533.Cre.21.1b	Chondrosia reniformis	2012-01-07	Montoya	Spain	10	Healthy	42.05	3.2	NA	Institute of Marine Sciences (ICM-CSIC)	TRUE	Chondrillida	NA	HMA	Mediterranean Sea	3	3
10533.Cre.21.2a	Chondrosia reniformis	2012-01-07	Montoya	Spain	10	Healthy	42.05	3.2	NA	Institute of Marine Sciences (ICM-CSIC)	TRUE	Chondrillida	NA	HMA	Mediterranean Sea	3	3
10533.Cre.21.3a	Chondrosia reniformis	2012-01-07	Montoya	Spain	10	Healthy	42.05	3.2	NA	Institute of Marine Sciences (ICM-CSIC)	TRUE	Chondrillida	NA	HMA	Mediterranean Sea	3	3
10533.Cre.21.4a	Chondrosia reniformis	2012-01-07	Montoya	Spain	10	Healthy	42.05	3.2	NA	Institute of Marine Sciences (ICM-CSIC)	TRUE	Chondrillida	NA	HMA	Mediterranean Sea	3	3
10533.Cre.21.5a	Chondrosia reniformis	2012-01-07	Montoya	Spain	10	Healthy	42.05	3.2	NA	Institute of Marine Sciences (ICM-CSIC)	TRUE	Chondrillida	NA	HMA	Mediterranean Sea	3	3
10533.Csc.36.1a	Cacospongia scalaris	2012-01-07	Montoya	Spain	10	Healthy	42.05	3.2	NA	Institute of Marine Sciences (ICM-CSIC)	TRUE	Dictyoceratida	NA	HMA	Mediterranean Sea	4	4
10533.Csc.36.1b	Cacospongia scalaris	2012-01-07	Montoya	Spain	10	Healthy	42.05	3.2	NA	Institute of Marine Sciences (ICM-CSIC)	TRUE	Dictyoceratida	NA	HMA	Mediterranean Sea	4	4
10533.Csc.36.2a	Cacospongia scalaris	2012-01-07	Montoya	Spain	10	Healthy	42.05	3.2	NA	Institute of Marine Sciences (ICM-CSIC)	TRUE	Dictyoceratida	NA	HMA	Mediterranean Sea	4	4
10533.Csc.36.3a	Cacospongia scalaris	2012-01-07	Montoya	Spain	10	Healthy	42.05	3.2	NA	Institute of Marine Sciences (ICM-CSIC)	TRUE	Dictyoceratida	NA	HMA	Mediterranean Sea	4	4
10533.Csc.36.4a	Cacospongia scalaris	2012-01-07	Montoya	Spain	10	Healthy	42.05	3.2	NA	Institute of Marine Sciences (ICM-CSIC)	TRUE	Dictyoceratida	NA	HMA	Mediterranean Sea	4	4
10533.Csc.36.5a	Cacospongia scalaris	2012-01-07	Montoya	Spain	10	Healthy	42.05	3.2	NA	Institute of Marine Sciences (ICM-CSIC)	TRUE	Dictyoceratida	NA	HMA	Mediterranean Sea	4	4
10533.Cvi.10.1a	Cliona viridis	2012-01-07	Montoya	Spain	10	Healthy	42.05	3.2	NA	Institute of Marine Sciences (ICM-CSIC)	TRUE	Clionaida	NA	LMA	Mediterranean Sea	7	5
10533.Cvi.10.1b	Cliona viridis	2012-01-07	Montoya	Spain	10	Healthy	42.05	3.2	NA	Institute of Marine Sciences (ICM-CSIC)	TRUE	Clionaida	NA	LMA	Mediterranean Sea	7	5
10533.Cvi.10.2a	Cliona viridis	2012-01-07	Montoya	Spain	10	Healthy	42.05	3.2	NA	Institute of Marine Sciences (ICM-CSIC)	TRUE	Clionaida	NA	LMA	Mediterranean Sea	7	5
10533.Cvi.10.3a	Cliona viridis	2012-01-07	Montoya	Spain	10	Healthy	42.05	3.2	NA	Institute of Marine Sciences (ICM-CSIC)	TRUE	Clionaida	NA	LMA	Mediterranean Sea	7	5
10533.Cvi.10.4a	Cliona viridis	2012-01-07	Montoya	Spain	10	Healthy	42.05	3.2	NA	Institute of Marine Sciences (ICM-CSIC)	TRUE	Clionaida	NA	LMA	Mediterranean Sea	7	5
10533.Cvi.10.5a	Cliona viridis	2012-01-07	Montoya	Spain	10	Healthy	42.05	3.2	NA	Institute of Marine Sciences (ICM-CSIC)	TRUE	Clionaida	NA	LMA	Mediterranean Sea	7	5
10533.Dav.13.1a	Dysidea avara	2012-01-07	Montoya	Spain	10	Healthy	42.05	3.2	NA	Institute of Marine Sciences (ICM-CSIC)	TRUE	Dictyoceratida	NA	LMA	Mediterranean Sea	6	5
10533.Dav.13.1b	Dysidea avara	2012-01-07	Montoya	Spain	10	Healthy	42.05	3.2	NA	Institute of Marine Sciences (ICM-CSIC)	TRUE	Dictyoceratida	NA	LMA	Mediterranean Sea	6	5
10533.Dav.13.2a	Dysidea avara	2012-01-07	Montoya	Spain	10	Healthy	42.05	3.2	NA	Institute of Marine Sciences (ICM-CSIC)	TRUE	Dictyoceratida	NA	LMA	Mediterranean Sea	6	5
10533.Dav.13.3a	Dysidea avara	2012-01-07	Montoya	Spain	10	Healthy	42.05	3.2	NA	Institute of Marine Sciences (ICM-CSIC)	TRUE	Dictyoceratida	NA	LMA	Mediterranean Sea	6	5
10533.Dav.13.4a	Dysidea avara	2012-01-07	Montoya	Spain	10	Healthy	42.05	3.2	NA	Institute of Marine Sciences (ICM-CSIC)	TRUE	Dictyoceratida	NA	LMA	Mediterranean Sea	6	5
10533.Dfr.34.1a	Dysidea fragilis	2012-01-07	Montoya	Spain	10	Healthy	42.05	3.2	NA	Institute of Marine Sciences (ICM-CSIC)	TRUE	Dictyoceratida	NA	LMA	Mediterranean Sea	3	5
10533.Dfr.34.1b	Dysidea fragilis	2012-01-07	Montoya	Spain	10	Healthy	42.05	3.2	NA	Institute of Marine Sciences (ICM-CSIC)	TRUE	Dictyoceratida	NA	LMA	Mediterranean Sea	3	5
10533.Dfr.34.2a	Dysidea fragilis	2012-01-07	Montoya	Spain	10	Healthy	42.05	3.2	NA	Institute of Marine Sciences (ICM-CSIC)	TRUE	Dictyoceratida	NA	LMA	Mediterranean Sea	3	5
10533.Dfr.34.3a	Dysidea fragilis	2012-01-07	Montoya	Spain	10	Healthy	42.05	3.2	NA	Institute of Marine Sciences (ICM-CSIC)	TRUE	Dictyoceratida	NA	LMA	Mediterranean Sea	3	5
10533.Dfr.34.4a	Dysidea fragilis	2012-01-07	Montoya	Spain	10	Healthy	42.05	3.2	NA	Institute of Marine Sciences (ICM-CSIC)	TRUE	Dictyoceratida	NA	LMA	Mediterranean Sea	3	5
10533.Dfr.34.5a	Dysidea fragilis	2012-01-07	Montoya	Spain	10	Healthy	42.05	3.2	NA	Institute of Marine Sciences (ICM-CSIC)	TRUE	Dictyoceratida	NA	LMA	Mediterranean Sea	3	5
10533.Dyf.UK.1a	Dysidea fragilis	2013-01-10	Montoya	United Kingdom	10	Healthy	51.732	5.274	NA	Institute of Marine Sciences (ICM-CSIC)	TRUE	Dictyoceratida	NA	LMA	Northern European Seas	3	5
10533.Dyf.UK.2a	Dysidea fragilis	2013-01-10	Montoya	United Kingdom	10	Healthy	51.732	5.274	NA	Institute of Marine Sciences (ICM-CSIC)	TRUE	Dictyoceratida	NA	LMA	Northern European Seas	3	5
10533.Dyf.UK.3a	Dysidea fragilis	2013-01-10	Montoya	United Kingdom	10	Healthy	51.732	5.274	NA	Institute of Marine Sciences (ICM-CSIC)	TRUE	Dictyoceratida	NA	LMA	Northern European Seas	3	5
10533.HVS.Axd.1a	Axinella damicornis	2013-01-08	Montoya	Spain	10	Healthy	36.744	3.658	NA	Institute of Marine Sciences (ICM-CSIC)	TRUE	Axinellida	NA	LMA	Mediterranean Sea	5	5
10533.HVS.Axd.2a	Axinella damicornis	2013-01-08	Montoya	Spain	10	Healthy	36.744	3.658	NA	Institute of Marine Sciences (ICM-CSIC)	TRUE	Axinellida	NA	LMA	Mediterranean Sea	5	5
10533.HVS.Axd.3a	Axinella damicornis	2013-01-08	Montoya	Spain	10	Healthy	36.744	3.658	NA	Institute of Marine Sciences (ICM-CSIC)	TRUE	Axinellida	NA	LMA	Mediterranean Sea	5	5
10533.HVS.Chr.1a	Chondrosia reniformis	2013-01-08	Montoya	Spain	10	Healthy	36.744	3.658	NA	Institute of Marine Sciences (ICM-CSIC)	TRUE	Chondrillida	NA	HMA	Mediterranean Sea	3	3
10533.HVS.Chr.2a	Chondrosia reniformis	2013-01-08	Montoya	Spain	10	Healthy	36.744	3.658	NA	Institute of Marine Sciences (ICM-CSIC)	TRUE	Chondrillida	NA	HMA	Mediterranean Sea	3	3
10533.HVS.Chr.3a	Chondrosia reniformis	2013-01-08	Montoya	Spain	10	Healthy	36.744	3.658	NA	Institute of Marine Sciences (ICM-CSIC)	TRUE	Chondrillida	NA	HMA	Mediterranean Sea	3	3
10533.HVS.Crc.1a	Crambe crambe	2013-01-08	Montoya	Spain	10	Healthy	36.744	3.658	NA	Institute of Marine Sciences (ICM-CSIC)	TRUE	Poecilosclerida	NA	LMA	Mediterranean Sea	7	5
10533.HVS.Crc.2a	Crambe crambe	2013-01-08	Montoya	Spain	10	Healthy	36.744	3.658	NA	Institute of Marine Sciences (ICM-CSIC)	TRUE	Poecilosclerida	NA	LMA	Mediterranean Sea	7	5
10533.HVS.Crc.3a	Crambe crambe	2013-01-08	Montoya	Spain	10	Healthy	36.744	3.658	NA	Institute of Marine Sciences (ICM-CSIC)	TRUE	Poecilosclerida	NA	LMA	Mediterranean Sea	7	5
10533.HVS.Dya.1a	Dysidea avara	2013-01-08	Montoya	Spain	10	Healthy	36.744	3.658	NA	Institute of Marine Sciences (ICM-CSIC)	TRUE	Dictyoceratida	NA	LMA	Mediterranean Sea	6	5
10533.HVS.Dya.2a	Dysidea avara	2013-01-08	Montoya	Spain	10	Healthy	36.744	3.658	NA	Institute of Marine Sciences (ICM-CSIC)	TRUE	Dictyoceratida	NA	LMA	Mediterranean Sea	6	5
10533.HVS.Dya.3a	Dysidea avara	2013-01-08	Montoya	Spain	10	Healthy	36.744	3.658	NA	Institute of Marine Sciences (ICM-CSIC)	TRUE	Dictyoceratida	NA	LMA	Mediterranean Sea	6	5
10533.HVS.Pef.1a	Petrosia ficiformis	2013-01-08	Montoya	Spain	10	Healthy	36.744	3.658	NA	Institute of Marine Sciences (ICM-CSIC)	TRUE	Haplosclerida	NA	HMA	Mediterranean Sea	4	4
10533.HVS.Pef.2a	Petrosia ficiformis	2013-01-08	Montoya	Spain	10	Healthy	36.744	3.658	NA	Institute of Marine Sciences (ICM-CSIC)	TRUE	Haplosclerida	NA	HMA	Mediterranean Sea	4	4
10533.HVS.Pef.3a	Petrosia ficiformis	2013-01-08	Montoya	Spain	10	Healthy	36.744	3.658	NA	Institute of Marine Sciences (ICM-CSIC)	TRUE	Haplosclerida	NA	HMA	Mediterranean Sea	4	4
10533.Hav.UK.2a	Haliclona oculata	2013-01-10	Montoya	United Kingdom	10	Healthy	51.732	5.274	NA	Institute of Marine Sciences (ICM-CSIC)	TRUE	Haplosclerida	NA	LMA	Northern European Seas	1	5
10533.Hav.UK.3a	Haliclona oculata	2013-01-10	Montoya	United Kingdom	10	Healthy	51.732	5.274	NA	Institute of Marine Sciences (ICM-CSIC)	TRUE	Haplosclerida	NA	LMA	Northern European Seas	1	5
10533.Hco.16.1a.Q	Hemimycale columella	2012-01-07	Montoya	Spain	10	Healthy	42.05	3.2	NA	Institute of Marine Sciences (ICM-CSIC)	TRUE	Poecilosclerida	NA	LMA	Mediterranean Sea	7	5
10533.Hco.16.1b.Q	Hemimycale columella	2012-01-07	Montoya	Spain	10	Healthy	42.05	3.2	NA	Institute of Marine Sciences (ICM-CSIC)	TRUE	Poecilosclerida	NA	LMA	Mediterranean Sea	7	5
10533.Hco.16.2a.Q	Hemimycale columella	2012-01-07	Montoya	Spain	10	Healthy	42.05	3.2	NA	Institute of Marine Sciences (ICM-CSIC)	TRUE	Poecilosclerida	NA	LMA	Mediterranean Sea	7	5
10533.Hco.16.3a.Q	Hemimycale columella	2012-01-07	Montoya	Spain	10	Healthy	42.05	3.2	NA	Institute of Marine Sciences (ICM-CSIC)	TRUE	Poecilosclerida	NA	LMA	Mediterranean Sea	7	5
10533.Hco.16.4a.Q	Hemimycale columella	2012-01-07	Montoya	Spain	10	Healthy	42.05	3.2	NA	Institute of Marine Sciences (ICM-CSIC)	TRUE	Poecilosclerida	NA	LMA	Mediterranean Sea	7	5
10533.Hec.UK.1a	Hemimycale columella	2013-01-10	Montoya	United Kingdom	10	Healthy	51.732	5.274	NA	Institute of Marine Sciences (ICM-CSIC)	TRUE	Poecilosclerida	NA	LMA	Northern European Seas	7	5
10533.Hec.UK.3a	Hemimycale columella	2013-01-10	Montoya	United Kingdom	10	Healthy	51.732	5.274	NA	Institute of Marine Sciences (ICM-CSIC)	TRUE	Poecilosclerida	NA	LMA	Northern European Seas	7	5
10533.Hfu.25.1a	Haliclona fulva	2012-01-07	Montoya	Spain	10	Healthy	42.05	3.2	NA	Institute of Marine Sciences (ICM-CSIC)	TRUE	Haplosclerida	NA	LMA	Mediterranean Sea	1	5
10533.Hfu.25.1b	Haliclona fulva	2012-01-07	Montoya	Spain	10	Healthy	42.05	3.2	NA	Institute of Marine Sciences (ICM-CSIC)	TRUE	Haplosclerida	NA	LMA	Mediterranean Sea	1	5
10533.Hfu.25.2a	Haliclona fulva	2012-01-07	Montoya	Spain	10	Healthy	42.05	3.2	NA	Institute of Marine Sciences (ICM-CSIC)	TRUE	Haplosclerida	NA	LMA	Mediterranean Sea	1	5
10533.Hfu.25.4a	Haliclona fulva	2012-01-07	Montoya	Spain	10	Healthy	42.05	3.2	NA	Institute of Marine Sciences (ICM-CSIC)	TRUE	Haplosclerida	NA	LMA	Mediterranean Sea	1	5
10533.Hfu.25.5a	Haliclona fulva	2012-01-07	Montoya	Spain	10	Healthy	42.05	3.2	NA	Institute of Marine Sciences (ICM-CSIC)	TRUE	Haplosclerida	NA	LMA	Mediterranean Sea	1	5
10533.Hme.28.1a	Haliclona mediterranea	2012-01-07	Montoya	Spain	10	Healthy	42.05	3.2	NA	Institute of Marine Sciences (ICM-CSIC)	TRUE	Haplosclerida	NA	LMA	Mediterranean Sea	7	5
10533.Hme.28.1b	Haliclona mediterranea	2012-01-07	Montoya	Spain	10	Healthy	42.05	3.2	NA	Institute of Marine Sciences (ICM-CSIC)	TRUE	Haplosclerida	NA	LMA	Mediterranean Sea	7	5
10533.Hme.28.2a	Haliclona mediterranea	2012-01-07	Montoya	Spain	10	Healthy	42.05	3.2	NA	Institute of Marine Sciences (ICM-CSIC)	TRUE	Haplosclerida	NA	LMA	Mediterranean Sea	7	5
10533.Hme.28.3a	Haliclona mediterranea	2012-01-07	Montoya	Spain	10	Healthy	42.05	3.2	NA	Institute of Marine Sciences (ICM-CSIC)	TRUE	Haplosclerida	NA	LMA	Mediterranean Sea	7	5
10533.Hme.28.5a	Haliclona mediterranea	2012-01-07	Montoya	Spain	10	Healthy	42.05	3.2	NA	Institute of Marine Sciences (ICM-CSIC)	TRUE	Haplosclerida	NA	LMA	Mediterranean Sea	7	5
10533.Hmu.31.1a	Haliclona mucosa	2012-01-07	Montoya	Spain	10	Healthy	42.05	3.2	NA	Institute of Marine Sciences (ICM-CSIC)	TRUE	Haplosclerida	NA	LMA	Mediterranean Sea	3	5
10533.Hmu.31.1b	Haliclona mucosa	2012-01-07	Montoya	Spain	10	Healthy	42.05	3.2	NA	Institute of Marine Sciences (ICM-CSIC)	TRUE	Haplosclerida	NA	LMA	Mediterranean Sea	3	5
10533.Hmu.31.2a	Haliclona mucosa	2012-01-07	Montoya	Spain	10	Healthy	42.05	3.2	NA	Institute of Marine Sciences (ICM-CSIC)	TRUE	Haplosclerida	NA	LMA	Mediterranean Sea	3	5
10533.Hmu.31.3a	Haliclona mucosa	2012-01-07	Montoya	Spain	10	Healthy	42.05	3.2	NA	Institute of Marine Sciences (ICM-CSIC)	TRUE	Haplosclerida	NA	LMA	Mediterranean Sea	3	5
10533.Hmu.31.4a	Haliclona mucosa	2012-01-07	Montoya	Spain	10	Healthy	42.05	3.2	NA	Institute of Marine Sciences (ICM-CSIC)	TRUE	Haplosclerida	NA	LMA	Mediterranean Sea	3	5
10533.Hmu.31.5a	Haliclona mucosa	2012-01-07	Montoya	Spain	10	Healthy	42.05	3.2	NA	Institute of Marine Sciences (ICM-CSIC)	TRUE	Haplosclerida	NA	LMA	Mediterranean Sea	3	5
10533.Ifa.15.1a	Ircinia fasciculata	2012-01-07	Montoya	Spain	10	Healthy	42.05	3.2	NA	Institute of Marine Sciences (ICM-CSIC)	TRUE	Dictyoceratida	NA	NA	Mediterranean Sea	4	4
10533.Ifa.15.1b	Ircinia fasciculata	2012-01-07	Montoya	Spain	10	Healthy	42.05	3.2	NA	Institute of Marine Sciences (ICM-CSIC)	TRUE	Dictyoceratida	NA	NA	Mediterranean Sea	4	4
10533.Ifa.15.2a	Ircinia fasciculata	2012-01-07	Montoya	Spain	10	Healthy	42.05	3.2	NA	Institute of Marine Sciences (ICM-CSIC)	TRUE	Dictyoceratida	NA	NA	Mediterranean Sea	4	4
10533.Ifa.15.3a	Ircinia fasciculata	2012-01-07	Montoya	Spain	10	Healthy	42.05	3.2	NA	Institute of Marine Sciences (ICM-CSIC)	TRUE	Dictyoceratida	NA	NA	Mediterranean Sea	4	4
10533.Ifa.15.4a	Ircinia fasciculata	2012-01-07	Montoya	Spain	10	Healthy	42.05	3.2	NA	Institute of Marine Sciences (ICM-CSIC)	TRUE	Dictyoceratida	NA	NA	Mediterranean Sea	4	4
10533.Ifa.15.5a	Ircinia fasciculata	2012-01-07	Montoya	Spain	10	Healthy	42.05	3.2	NA	Institute of Marine Sciences (ICM-CSIC)	TRUE	Dictyoceratida	NA	NA	Mediterranean Sea	4	4
10533.Ior.11.1a	Ircinia oros	2012-01-07	Montoya	Spain	10	Healthy	42.05	3.2	NA	Institute of Marine Sciences (ICM-CSIC)	TRUE	Dictyoceratida	NA	HMA	Mediterranean Sea	4	4
10533.Ior.11.1b	Ircinia oros	2012-01-07	Montoya	Spain	10	Healthy	42.05	3.2	NA	Institute of Marine Sciences (ICM-CSIC)	TRUE	Dictyoceratida	NA	HMA	Mediterranean Sea	4	4
10533.Ior.11.2a	Ircinia oros	2012-01-07	Montoya	Spain	10	Healthy	42.05	3.2	NA	Institute of Marine Sciences (ICM-CSIC)	TRUE	Dictyoceratida	NA	HMA	Mediterranean Sea	4	4
10533.Ior.11.3a	Ircinia oros	2012-01-07	Montoya	Spain	10	Healthy	42.05	3.2	NA	Institute of Marine Sciences (ICM-CSIC)	TRUE	Dictyoceratida	NA	HMA	Mediterranean Sea	4	4
10533.Ior.11.4a	Ircinia oros	2012-01-07	Montoya	Spain	10	Healthy	42.05	3.2	NA	Institute of Marine Sciences (ICM-CSIC)	TRUE	Dictyoceratida	NA	HMA	Mediterranean Sea	4	4
10533.Ior.11.5a	Ircinia oros	2012-01-07	Montoya	Spain	10	Healthy	42.05	3.2	NA	Institute of Marine Sciences (ICM-CSIC)	TRUE	Dictyoceratida	NA	HMA	Mediterranean Sea	4	4
10533.Iva.35.1a	Ircinia variabilis	2012-01-07	Montoya	Spain	10	Healthy	42.05	3.2	NA	Institute of Marine Sciences (ICM-CSIC)	TRUE	Dictyoceratida	NA	HMA	Mediterranean Sea	4	4
10533.Iva.35.1b	Ircinia variabilis	2012-01-07	Montoya	Spain	10	Healthy	42.05	3.2	NA	Institute of Marine Sciences (ICM-CSIC)	TRUE	Dictyoceratida	NA	HMA	Mediterranean Sea	4	4
10533.Iva.35.2a	Ircinia variabilis	2012-01-07	Montoya	Spain	10	Healthy	42.05	3.2	NA	Institute of Marine Sciences (ICM-CSIC)	TRUE	Dictyoceratida	NA	HMA	Mediterranean Sea	4	4
10533.Iva.35.3a	Ircinia variabilis	2012-01-07	Montoya	Spain	10	Healthy	42.05	3.2	NA	Institute of Marine Sciences (ICM-CSIC)	TRUE	Dictyoceratida	NA	HMA	Mediterranean Sea	4	4
10533.Iva.35.4a	Ircinia variabilis	2012-01-07	Montoya	Spain	10	Healthy	42.05	3.2	NA	Institute of Marine Sciences (ICM-CSIC)	TRUE	Dictyoceratida	NA	HMA	Mediterranean Sea	4	4
10533.Iva.35.5a	Ircinia variabilis	2012-01-07	Montoya	Spain	10	Healthy	42.05	3.2	NA	Institute of Marine Sciences (ICM-CSIC)	TRUE	Dictyoceratida	NA	HMA	Mediterranean Sea	4	4
10533.MPD.Ago.1a	Agelas oroides	2013-01-05	Montoya	Spain	25	Healthy	42.05	3.2	NA	Institute of Marine Sciences (ICM-CSIC)	TRUE	Agelasida	NA	HMA	Mediterranean Sea	3	3
10533.MPD.Ago.2a	Agelas oroides	2013-01-05	Montoya	Spain	25	Healthy	42.05	3.2	NA	Institute of Marine Sciences (ICM-CSIC)	TRUE	Agelasida	NA	HMA	Mediterranean Sea	3	3
10533.MPD.Ago.3a	Agelas oroides	2013-01-05	Montoya	Spain	25	Healthy	42.05	3.2	NA	Institute of Marine Sciences (ICM-CSIC)	TRUE	Agelasida	NA	HMA	Mediterranean Sea	3	3
10533.MPD.Axd.1a	Axinella damicornis	2013-01-05	Montoya	Spain	25	Healthy	42.05	3.2	NA	Institute of Marine Sciences (ICM-CSIC)	TRUE	Axinellida	NA	LMA	Mediterranean Sea	5	5
10533.MPD.Axd.2a	Axinella damicornis	2013-01-05	Montoya	Spain	25	Healthy	42.05	3.2	NA	Institute of Marine Sciences (ICM-CSIC)	TRUE	Axinellida	NA	LMA	Mediterranean Sea	5	5
10533.MPD.Axd.3a	Axinella damicornis	2013-01-05	Montoya	Spain	25	Healthy	42.05	3.2	NA	Institute of Marine Sciences (ICM-CSIC)	TRUE	Axinellida	NA	LMA	Mediterranean Sea	5	5
10533.MPD.Chr.1a	Chondrosia reniformis	2013-01-05	Montoya	Spain	25	Healthy	42.05	3.2	NA	Institute of Marine Sciences (ICM-CSIC)	TRUE	Chondrillida	NA	HMA	Mediterranean Sea	3	3
10533.MPD.Chr.2a	Chondrosia reniformis	2013-01-05	Montoya	Spain	25	Healthy	42.05	3.2	NA	Institute of Marine Sciences (ICM-CSIC)	TRUE	Chondrillida	NA	HMA	Mediterranean Sea	3	3
10533.MPD.Chr.3a	Chondrosia reniformis	2013-01-05	Montoya	Spain	25	Healthy	42.05	3.2	NA	Institute of Marine Sciences (ICM-CSIC)	TRUE	Chondrillida	NA	HMA	Mediterranean Sea	3	3
10533.MPD.Dya.1a	Dysidea avara	2013-01-05	Montoya	Spain	25	Healthy	42.05	3.2	NA	Institute of Marine Sciences (ICM-CSIC)	TRUE	Dictyoceratida	NA	LMA	Mediterranean Sea	6	5
10533.MPD.Dya.2a	Dysidea avara	2013-01-05	Montoya	Spain	25	Healthy	42.05	3.2	NA	Institute of Marine Sciences (ICM-CSIC)	TRUE	Dictyoceratida	NA	LMA	Mediterranean Sea	6	5
10533.MPD.Pef.1a	Petrosia ficiformis	2013-01-05	Montoya	Spain	25	Healthy	42.05	3.2	NA	Institute of Marine Sciences (ICM-CSIC)	TRUE	Haplosclerida	NA	HMA	Mediterranean Sea	4	4
10533.MPD.Pef.2a	Petrosia ficiformis	2013-01-05	Montoya	Spain	25	Healthy	42.05	3.2	NA	Institute of Marine Sciences (ICM-CSIC)	TRUE	Haplosclerida	NA	HMA	Mediterranean Sea	4	4
10533.MPD.Pef.3a	Petrosia ficiformis	2013-01-05	Montoya	Spain	25	Healthy	42.05	3.2	NA	Institute of Marine Sciences (ICM-CSIC)	TRUE	Haplosclerida	NA	HMA	Mediterranean Sea	4	4
10533.MPS.Ago.2a	Agelas oroides	2013-01-05	Montoya	Spain	10	Healthy	42.05	3.2	NA	Institute of Marine Sciences (ICM-CSIC)	TRUE	Agelasida	NA	HMA	Mediterranean Sea	3	3
10533.MPS.Ago.3a	Agelas oroides	2013-01-05	Montoya	Spain	10	Healthy	42.05	3.2	NA	Institute of Marine Sciences (ICM-CSIC)	TRUE	Agelasida	NA	HMA	Mediterranean Sea	3	3
10533.MPS.Axd.1a	Axinella damicornis	2013-01-05	Montoya	Spain	10	Healthy	42.05	3.2	NA	Institute of Marine Sciences (ICM-CSIC)	TRUE	Axinellida	NA	LMA	Mediterranean Sea	5	5
10533.MPS.Chr.1a	Chondrosia reniformis	2013-01-05	Montoya	Spain	10	Healthy	42.05	3.2	NA	Institute of Marine Sciences (ICM-CSIC)	TRUE	Chondrillida	NA	HMA	Mediterranean Sea	3	3
10533.MPS.Chr.2a	Chondrosia reniformis	2013-01-05	Montoya	Spain	10	Healthy	42.05	3.2	NA	Institute of Marine Sciences (ICM-CSIC)	TRUE	Chondrillida	NA	HMA	Mediterranean Sea	3	3
10533.MPS.Crc.1a	Crambe crambe	2013-01-05	Montoya	Spain	10	Healthy	42.05	3.2	NA	Institute of Marine Sciences (ICM-CSIC)	TRUE	Poecilosclerida	NA	LMA	Mediterranean Sea	7	5
10533.MPS.Crc.2a	Crambe crambe	2013-01-05	Montoya	Spain	10	Healthy	42.05	3.2	NA	Institute of Marine Sciences (ICM-CSIC)	TRUE	Poecilosclerida	NA	LMA	Mediterranean Sea	7	5
10533.MPS.Dya.1a	Dysidea avara	2013-01-05	Montoya	Spain	10	Healthy	42.05	3.2	NA	Institute of Marine Sciences (ICM-CSIC)	TRUE	Dictyoceratida	NA	LMA	Mediterranean Sea	6	5
10533.MPS.Dya.2a	Dysidea avara	2013-01-05	Montoya	Spain	10	Healthy	42.05	3.2	NA	Institute of Marine Sciences (ICM-CSIC)	TRUE	Dictyoceratida	NA	LMA	Mediterranean Sea	6	5
10533.MPS.Dya.3a	Dysidea avara	2013-01-05	Montoya	Spain	10	Healthy	42.05	3.2	NA	Institute of Marine Sciences (ICM-CSIC)	TRUE	Dictyoceratida	NA	LMA	Mediterranean Sea	6	5
10533.MPS.Pef.1a	Petrosia ficiformis	2013-01-05	Montoya	Spain	10	Healthy	42.05	3.2	NA	Institute of Marine Sciences (ICM-CSIC)	TRUE	Haplosclerida	NA	HMA	Mediterranean Sea	4	4
10533.MPS.Pef.2a	Petrosia ficiformis	2013-01-05	Montoya	Spain	10	Healthy	42.05	3.2	NA	Institute of Marine Sciences (ICM-CSIC)	TRUE	Haplosclerida	NA	HMA	Mediterranean Sea	4	4
10533.MPS.Pef.3a	Petrosia ficiformis	2013-01-05	Montoya	Spain	10	Healthy	42.05	3.2	NA	Institute of Marine Sciences (ICM-CSIC)	TRUE	Haplosclerida	NA	HMA	Mediterranean Sea	4	4
10533.MVS.Axd.1a	Axinella damicornis	2013-01-08	Montoya	Spain	10	Healthy	42.05	3.2	NA	Institute of Marine Sciences (ICM-CSIC)	TRUE	Axinellida	NA	LMA	Mediterranean Sea	5	5
10533.MVS.Axd.3a	Axinella damicornis	2013-01-08	Montoya	Spain	10	Healthy	42.05	3.2	NA	Institute of Marine Sciences (ICM-CSIC)	TRUE	Axinellida	NA	LMA	Mediterranean Sea	5	5
10533.MVS.Chr.1a	Chondrosia reniformis	2013-01-08	Montoya	Spain	10	Healthy	42.05	3.2	NA	Institute of Marine Sciences (ICM-CSIC)	TRUE	Chondrillida	NA	HMA	Mediterranean Sea	3	3
10533.MVS.Chr.2a	Chondrosia reniformis	2013-01-08	Montoya	Spain	10	Healthy	42.05	3.2	NA	Institute of Marine Sciences (ICM-CSIC)	TRUE	Chondrillida	NA	HMA	Mediterranean Sea	3	3
10533.MVS.Chr.3a	Chondrosia reniformis	2013-01-08	Montoya	Spain	10	Healthy	42.05	3.2	NA	Institute of Marine Sciences (ICM-CSIC)	TRUE	Chondrillida	NA	HMA	Mediterranean Sea	3	3
10533.MVS.Crc.2a	Crambe crambe	2013-01-08	Montoya	Spain	10	Healthy	42.05	3.2	NA	Institute of Marine Sciences (ICM-CSIC)	TRUE	Poecilosclerida	NA	LMA	Mediterranean Sea	7	5
10533.MVS.Crc.3a	Crambe crambe	2013-01-08	Montoya	Spain	10	Healthy	42.05	3.2	NA	Institute of Marine Sciences (ICM-CSIC)	TRUE	Poecilosclerida	NA	LMA	Mediterranean Sea	7	5
10533.MVS.Dya.2a	Dysidea avara	2013-01-08	Montoya	Spain	10	Healthy	42.05	3.2	NA	Institute of Marine Sciences (ICM-CSIC)	TRUE	Dictyoceratida	NA	LMA	Mediterranean Sea	6	5
10533.MVS.Pef.1a	Petrosia ficiformis	2013-01-08	Montoya	Spain	10	Healthy	42.05	3.2	NA	Institute of Marine Sciences (ICM-CSIC)	TRUE	Haplosclerida	NA	HMA	Mediterranean Sea	4	4
10533.MVS.Pef.2a	Petrosia ficiformis	2013-01-08	Montoya	Spain	10	Healthy	42.05	3.2	NA	Institute of Marine Sciences (ICM-CSIC)	TRUE	Haplosclerida	NA	HMA	Mediterranean Sea	4	4
10533.Olo.14.1a	Oscarella lobularis	2012-01-07	Montoya	Spain	10	Healthy	42.05	3.2	NA	Institute of Marine Sciences (ICM-CSIC)	TRUE	Plakinidae	NA	LMA	Mediterranean Sea	7	5
10533.Olo.14.1b	Oscarella lobularis	2012-01-07	Montoya	Spain	10	Healthy	42.05	3.2	NA	Institute of Marine Sciences (ICM-CSIC)	TRUE	Plakinidae	NA	LMA	Mediterranean Sea	7	5
10533.Olo.14.2a	Oscarella lobularis	2012-01-07	Montoya	Spain	10	Healthy	42.05	3.2	NA	Institute of Marine Sciences (ICM-CSIC)	TRUE	Plakinidae	NA	LMA	Mediterranean Sea	7	5
10533.Olo.14.3a	Oscarella lobularis	2012-01-07	Montoya	Spain	10	Healthy	42.05	3.2	NA	Institute of Marine Sciences (ICM-CSIC)	TRUE	Plakinidae	NA	LMA	Mediterranean Sea	7	5
10533.Olo.14.4a	Oscarella lobularis	2012-01-07	Montoya	Spain	10	Healthy	42.05	3.2	NA	Institute of Marine Sciences (ICM-CSIC)	TRUE	Plakinidae	NA	LMA	Mediterranean Sea	7	5
10533.Olo.14.5a	Oscarella lobularis	2012-01-07	Montoya	Spain	10	Healthy	42.05	3.2	NA	Institute of Marine Sciences (ICM-CSIC)	TRUE	Plakinidae	NA	LMA	Mediterranean Sea	7	5
10533.PPD.Axd.1a	Axinella damicornis	2013-01-05	Montoya	Spain	25	Healthy	37.634	0.686	NA	Institute of Marine Sciences (ICM-CSIC)	TRUE	Axinellida	NA	LMA	Mediterranean Sea	5	5
10533.PPD.Axd.2a	Axinella damicornis	2013-01-05	Montoya	Spain	25	Healthy	37.634	0.686	NA	Institute of Marine Sciences (ICM-CSIC)	TRUE	Axinellida	NA	LMA	Mediterranean Sea	5	5
10533.PPD.Axd.3a	Axinella damicornis	2013-01-05	Montoya	Spain	25	Healthy	37.634	0.686	NA	Institute of Marine Sciences (ICM-CSIC)	TRUE	Axinellida	NA	LMA	Mediterranean Sea	5	5
10533.PPD.Chr.1a	Chondrosia reniformis	2013-01-05	Montoya	Spain	25	Healthy	37.634	0.686	NA	Institute of Marine Sciences (ICM-CSIC)	TRUE	Chondrillida	NA	HMA	Mediterranean Sea	3	3
10533.PPD.Chr.2a	Chondrosia reniformis	2013-01-05	Montoya	Spain	25	Healthy	37.634	0.686	NA	Institute of Marine Sciences (ICM-CSIC)	TRUE	Chondrillida	NA	HMA	Mediterranean Sea	3	3
10533.PPD.Chr.3a	Chondrosia reniformis	2013-01-05	Montoya	Spain	25	Healthy	37.634	0.686	NA	Institute of Marine Sciences (ICM-CSIC)	TRUE	Chondrillida	NA	HMA	Mediterranean Sea	3	3
10533.PPD.Crc.1a	Crambe crambe	2013-01-05	Montoya	Spain	25	Healthy	37.634	0.686	NA	Institute of Marine Sciences (ICM-CSIC)	TRUE	Poecilosclerida	NA	LMA	Mediterranean Sea	7	5
10533.PPD.Crc.2a	Crambe crambe	2013-01-05	Montoya	Spain	25	Healthy	37.634	0.686	NA	Institute of Marine Sciences (ICM-CSIC)	TRUE	Poecilosclerida	NA	LMA	Mediterranean Sea	7	5
10533.PPD.Crc.3a	Crambe crambe	2013-01-05	Montoya	Spain	25	Healthy	37.634	0.686	NA	Institute of Marine Sciences (ICM-CSIC)	TRUE	Poecilosclerida	NA	LMA	Mediterranean Sea	7	5
10533.PPD.Dya.1a	Dysidea avara	2013-01-05	Montoya	Spain	25	Healthy	37.634	0.686	NA	Institute of Marine Sciences (ICM-CSIC)	TRUE	Dictyoceratida	NA	LMA	Mediterranean Sea	6	5
10533.PPD.Dya.2a	Dysidea avara	2013-01-05	Montoya	Spain	25	Healthy	37.634	0.686	NA	Institute of Marine Sciences (ICM-CSIC)	TRUE	Dictyoceratida	NA	LMA	Mediterranean Sea	6	5
10533.PPD.Dya.3a	Dysidea avara	2013-01-05	Montoya	Spain	25	Healthy	37.634	0.686	NA	Institute of Marine Sciences (ICM-CSIC)	TRUE	Dictyoceratida	NA	LMA	Mediterranean Sea	6	5
10533.PPS.Ago.1a	Agelas oroides	2013-01-05	Montoya	Spain	10	Healthy	37.634	0.686	NA	Institute of Marine Sciences (ICM-CSIC)	TRUE	Agelasida	NA	HMA	Mediterranean Sea	3	3
10533.PPS.Ago.2a	Agelas oroides	2013-01-05	Montoya	Spain	10	Healthy	37.634	0.686	NA	Institute of Marine Sciences (ICM-CSIC)	TRUE	Agelasida	NA	HMA	Mediterranean Sea	3	3
10533.PPS.Ago.3a	Agelas oroides	2013-01-05	Montoya	Spain	10	Healthy	37.634	0.686	NA	Institute of Marine Sciences (ICM-CSIC)	TRUE	Agelasida	NA	HMA	Mediterranean Sea	3	3
10533.PPS.Axd.1a	Axinella damicornis	2013-01-05	Montoya	Spain	10	Healthy	37.634	0.686	NA	Institute of Marine Sciences (ICM-CSIC)	TRUE	Axinellida	NA	LMA	Mediterranean Sea	5	5
10533.PPS.Axd.2a	Axinella damicornis	2013-01-05	Montoya	Spain	10	Healthy	37.634	0.686	NA	Institute of Marine Sciences (ICM-CSIC)	TRUE	Axinellida	NA	LMA	Mediterranean Sea	5	5
10533.PPS.Axd.3a	Axinella damicornis	2013-01-05	Montoya	Spain	10	Healthy	37.634	0.686	NA	Institute of Marine Sciences (ICM-CSIC)	TRUE	Axinellida	NA	LMA	Mediterranean Sea	5	5
10533.PPS.Chr.1a	Chondrosia reniformis	2013-01-05	Montoya	Spain	10	Healthy	37.634	0.686	NA	Institute of Marine Sciences (ICM-CSIC)	TRUE	Chondrillida	NA	HMA	Mediterranean Sea	3	3
10533.PPS.Chr.3a	Chondrosia reniformis	2013-01-05	Montoya	Spain	10	Healthy	37.634	0.686	NA	Institute of Marine Sciences (ICM-CSIC)	TRUE	Chondrillida	NA	HMA	Mediterranean Sea	3	3
10533.PPS.Crc.1a	Crambe crambe	2013-01-05	Montoya	Spain	10	Healthy	37.634	0.686	NA	Institute of Marine Sciences (ICM-CSIC)	TRUE	Poecilosclerida	NA	LMA	Mediterranean Sea	7	5
10533.PPS.Crc.2a	Crambe crambe	2013-01-05	Montoya	Spain	10	Healthy	37.634	0.686	NA	Institute of Marine Sciences (ICM-CSIC)	TRUE	Poecilosclerida	NA	LMA	Mediterranean Sea	7	5
10533.PPS.Crc.3a	Crambe crambe	2013-01-05	Montoya	Spain	10	Healthy	37.634	0.686	NA	Institute of Marine Sciences (ICM-CSIC)	TRUE	Poecilosclerida	NA	LMA	Mediterranean Sea	7	5
10533.PPS.Dya.1a	Dysidea avara	2013-01-05	Montoya	Spain	10	Healthy	37.634	0.686	NA	Institute of Marine Sciences (ICM-CSIC)	TRUE	Dictyoceratida	NA	LMA	Mediterranean Sea	6	5
10533.PPS.Dya.3a	Dysidea avara	2013-01-05	Montoya	Spain	10	Healthy	37.634	0.686	NA	Institute of Marine Sciences (ICM-CSIC)	TRUE	Dictyoceratida	NA	LMA	Mediterranean Sea	6	5
10533.PPS.Pef.1a	Petrosia ficiformis	2013-01-08	Montoya	Spain	10	Healthy	37.634	0.686	NA	Institute of Marine Sciences (ICM-CSIC)	TRUE	Haplosclerida	NA	HMA	Mediterranean Sea	4	4
10533.PPS.Pef.2a	Petrosia ficiformis	2013-01-08	Montoya	Spain	10	Healthy	37.634	0.686	NA	Institute of Marine Sciences (ICM-CSIC)	TRUE	Haplosclerida	NA	HMA	Mediterranean Sea	4	4
10533.PPS.Pef.3a	Petrosia ficiformis	2013-01-08	Montoya	Spain	10	Healthy	37.634	0.686	NA	Institute of Marine Sciences (ICM-CSIC)	TRUE	Haplosclerida	NA	HMA	Mediterranean Sea	4	4
10533.PVS.Ago.1a	Agelas oroides	2013-01-08	Montoya	Spain	10	Healthy	37.634	0.686	NA	Institute of Marine Sciences (ICM-CSIC)	TRUE	Agelasida	NA	HMA	Mediterranean Sea	3	3
10533.PVS.Ago.2a	Agelas oroides	2013-01-08	Montoya	Spain	10	Healthy	37.634	0.686	NA	Institute of Marine Sciences (ICM-CSIC)	TRUE	Agelasida	NA	HMA	Mediterranean Sea	3	3
10533.PVS.Ago.3a	Agelas oroides	2013-01-08	Montoya	Spain	10	Healthy	37.634	0.686	NA	Institute of Marine Sciences (ICM-CSIC)	TRUE	Agelasida	NA	HMA	Mediterranean Sea	3	3
10533.PVS.Axd.1a	Axinella damicornis	2013-01-08	Montoya	Spain	10	Healthy	37.634	0.686	NA	Institute of Marine Sciences (ICM-CSIC)	TRUE	Axinellida	NA	LMA	Mediterranean Sea	5	5
10533.PVS.Axd.2a	Axinella damicornis	2013-01-08	Montoya	Spain	10	Healthy	37.634	0.686	NA	Institute of Marine Sciences (ICM-CSIC)	TRUE	Axinellida	NA	LMA	Mediterranean Sea	5	5
10533.PVS.Axd.3a	Axinella damicornis	2013-01-08	Montoya	Spain	10	Healthy	37.634	0.686	NA	Institute of Marine Sciences (ICM-CSIC)	TRUE	Axinellida	NA	LMA	Mediterranean Sea	5	5
10533.PVS.Chr.2a	Chondrosia reniformis	2013-01-08	Montoya	Spain	10	Healthy	37.634	0.686	NA	Institute of Marine Sciences (ICM-CSIC)	TRUE	Chondrillida	NA	HMA	Mediterranean Sea	3	3
10533.PVS.Crc.2a	Crambe crambe	2013-01-08	Montoya	Spain	10	Healthy	37.634	0.686	NA	Institute of Marine Sciences (ICM-CSIC)	TRUE	Poecilosclerida	NA	LMA	Mediterranean Sea	7	5
10533.PVS.Crc.3a	Crambe crambe	2013-01-08	Montoya	Spain	10	Healthy	37.634	0.686	NA	Institute of Marine Sciences (ICM-CSIC)	TRUE	Poecilosclerida	NA	LMA	Mediterranean Sea	7	5
10533.PVS.Dya.1a	Dysidea avara	2013-01-08	Montoya	Spain	10	Healthy	37.634	0.686	NA	Institute of Marine Sciences (ICM-CSIC)	TRUE	Dictyoceratida	NA	LMA	Mediterranean Sea	6	5
10533.PVS.Dya.2a	Dysidea avara	2013-01-08	Montoya	Spain	10	Healthy	37.634	0.686	NA	Institute of Marine Sciences (ICM-CSIC)	TRUE	Dictyoceratida	NA	LMA	Mediterranean Sea	6	5
10533.PVS.Dya.3a	Dysidea avara	2013-01-08	Montoya	Spain	10	Healthy	37.634	0.686	NA	Institute of Marine Sciences (ICM-CSIC)	TRUE	Dictyoceratida	NA	LMA	Mediterranean Sea	6	5
10533.PVS.Pef.3a	Petrosia ficiformis	2013-01-08	Montoya	Spain	10	Healthy	37.634	0.686	NA	Institute of Marine Sciences (ICM-CSIC)	TRUE	Haplosclerida	NA	HMA	Mediterranean Sea	4	4
10533.Pfi.18.1a	Petrosia ficiformis	2012-01-07	Montoya	Spain	10	Healthy	42.05	3.2	NA	Institute of Marine Sciences (ICM-CSIC)	TRUE	Haplosclerida	NA	HMA	Mediterranean Sea	4	4
10533.Pfi.18.1b	Petrosia ficiformis	2012-01-07	Montoya	Spain	10	Healthy	42.05	3.2	NA	Institute of Marine Sciences (ICM-CSIC)	TRUE	Haplosclerida	NA	HMA	Mediterranean Sea	4	4
10533.Pfi.18.2a	Petrosia ficiformis	2012-01-07	Montoya	Spain	10	Healthy	42.05	3.2	NA	Institute of Marine Sciences (ICM-CSIC)	TRUE	Haplosclerida	NA	HMA	Mediterranean Sea	4	4
10533.Pfi.18.3a	Petrosia ficiformis	2012-01-07	Montoya	Spain	10	Healthy	42.05	3.2	NA	Institute of Marine Sciences (ICM-CSIC)	TRUE	Haplosclerida	NA	HMA	Mediterranean Sea	4	4
10533.Pfi.18.4a	Petrosia ficiformis	2012-01-07	Montoya	Spain	10	Healthy	42.05	3.2	NA	Institute of Marine Sciences (ICM-CSIC)	TRUE	Haplosclerida	NA	HMA	Mediterranean Sea	4	4
10533.Pfi.18.5a	Petrosia ficiformis	2012-01-07	Montoya	Spain	10	Healthy	42.05	3.2	NA	Institute of Marine Sciences (ICM-CSIC)	TRUE	Haplosclerida	NA	HMA	Mediterranean Sea	4	4
10533.Pfi.29.1a	Phorbas fictitius	2012-01-07	Montoya	Spain	10	Healthy	42.05	3.2	NA	Institute of Marine Sciences (ICM-CSIC)	TRUE	Poecilosclerida	NA	LMA	Mediterranean Sea	7	5
10533.Pfi.29.1b	Phorbas fictitius	2012-01-07	Montoya	Spain	10	Healthy	42.05	3.2	NA	Institute of Marine Sciences (ICM-CSIC)	TRUE	Poecilosclerida	NA	LMA	Mediterranean Sea	7	5
10533.Pfi.29.2a	Phorbas fictitius	2012-01-07	Montoya	Spain	10	Healthy	42.05	3.2	NA	Institute of Marine Sciences (ICM-CSIC)	TRUE	Poecilosclerida	NA	LMA	Mediterranean Sea	7	5
10533.Pfi.29.3a	Phorbas fictitius	2012-01-07	Montoya	Spain	10	Healthy	42.05	3.2	NA	Institute of Marine Sciences (ICM-CSIC)	TRUE	Poecilosclerida	NA	LMA	Mediterranean Sea	7	5
10533.Pfi.29.4a	Phorbas fictitius	2012-01-07	Montoya	Spain	10	Healthy	42.05	3.2	NA	Institute of Marine Sciences (ICM-CSIC)	TRUE	Poecilosclerida	NA	LMA	Mediterranean Sea	7	5
10533.Pfi.29.5a	Phorbas fictitius	2012-01-07	Montoya	Spain	10	Healthy	42.05	3.2	NA	Institute of Marine Sciences (ICM-CSIC)	TRUE	Poecilosclerida	NA	LMA	Mediterranean Sea	7	5
10533.Pte.26.1a	Phorbas tenacior	2012-01-07	Montoya	Spain	10	Healthy	42.05	3.2	NA	Institute of Marine Sciences (ICM-CSIC)	TRUE	Poecilosclerida	NA	LMA	Mediterranean Sea	7	5
10533.Pte.26.1b	Phorbas tenacior	2012-01-07	Montoya	Spain	10	Healthy	42.05	3.2	NA	Institute of Marine Sciences (ICM-CSIC)	TRUE	Poecilosclerida	NA	LMA	Mediterranean Sea	7	5
10533.Pte.26.2a	Phorbas tenacior	2012-01-07	Montoya	Spain	10	Healthy	42.05	3.2	NA	Institute of Marine Sciences (ICM-CSIC)	TRUE	Poecilosclerida	NA	LMA	Mediterranean Sea	7	5
10533.Pte.26.3a	Phorbas tenacior	2012-01-07	Montoya	Spain	10	Healthy	42.05	3.2	NA	Institute of Marine Sciences (ICM-CSIC)	TRUE	Poecilosclerida	NA	LMA	Mediterranean Sea	7	5
10533.Pte.26.4a	Phorbas tenacior	2012-01-07	Montoya	Spain	10	Healthy	42.05	3.2	NA	Institute of Marine Sciences (ICM-CSIC)	TRUE	Poecilosclerida	NA	LMA	Mediterranean Sea	7	5
10533.Pte.26.5a	Phorbas tenacior	2012-01-07	Montoya	Spain	10	Healthy	42.05	3.2	NA	Institute of Marine Sciences (ICM-CSIC)	TRUE	Poecilosclerida	NA	LMA	Mediterranean Sea	7	5
10533.Rac.23.1a	Raspaciona aculeata	2012-01-07	Montoya	Spain	10	Healthy	42.05	3.2	NA	Institute of Marine Sciences (ICM-CSIC)	TRUE	Axinellida	NA	LMA	Mediterranean Sea	7	5
10533.Rac.23.1b	Raspaciona aculeata	2012-01-07	Montoya	Spain	10	Healthy	42.05	3.2	NA	Institute of Marine Sciences (ICM-CSIC)	TRUE	Axinellida	NA	LMA	Mediterranean Sea	7	5
10533.Rac.23.2a	Raspaciona aculeata	2012-01-07	Montoya	Spain	10	Healthy	42.05	3.2	NA	Institute of Marine Sciences (ICM-CSIC)	TRUE	Axinellida	NA	LMA	Mediterranean Sea	7	5
10533.Rac.23.3a	Raspaciona aculeata	2012-01-07	Montoya	Spain	10	Healthy	42.05	3.2	NA	Institute of Marine Sciences (ICM-CSIC)	TRUE	Axinellida	NA	LMA	Mediterranean Sea	7	5
10533.Rac.23.4a	Raspaciona aculeata	2012-01-07	Montoya	Spain	10	Healthy	42.05	3.2	NA	Institute of Marine Sciences (ICM-CSIC)	TRUE	Axinellida	NA	LMA	Mediterranean Sea	7	5
10533.Rac.23.5a	Raspaciona aculeata	2012-01-07	Montoya	Spain	10	Healthy	42.05	3.2	NA	Institute of Marine Sciences (ICM-CSIC)	TRUE	Axinellida	NA	LMA	Mediterranean Sea	7	5
10533.Rah.UK.2a	Raispailia hispida	2013-01-10	Montoya	United Kingdom	10	Healthy	51.732	5.274	NA	Institute of Marine Sciences (ICM-CSIC)	TRUE	Axinellida	NA	LMA	Northern European Seas	3	5
10533.Rah.UK.3a	Raispailia hispida	2013-01-10	Montoya	United Kingdom	10	Healthy	51.732	5.274	NA	Institute of Marine Sciences (ICM-CSIC)	TRUE	Axinellida	NA	LMA	Northern European Seas	3	5
10533.Rar.UK.1a	Raispailia hispida	2013-01-10	Montoya	United Kingdom	10	Healthy	51.732	5.274	NA	Institute of Marine Sciences (ICM-CSIC)	TRUE	Axinellida	NA	LMA	Northern European Seas	3	5
10533.Rar.UK.3a	Raispailia hispida	2013-01-10	Montoya	United Kingdom	10	Healthy	51.732	5.274	NA	Institute of Marine Sciences (ICM-CSIC)	TRUE	Axinellida	NA	LMA	Northern European Seas	3	5
10533.S2.19.1a.Q	Spirastrella cunctatrix	2012-01-07	Montoya	Spain	10	Healthy	42.05	3.2	NA	Institute of Marine Sciences (ICM-CSIC)	TRUE	Clionaida	NA	LMA	Mediterranean Sea	7	5
10533.S2.19.1b.Q	Spirastrella cunctatrix	2012-01-07	Montoya	Spain	10	Healthy	42.05	3.2	NA	Institute of Marine Sciences (ICM-CSIC)	TRUE	Clionaida	NA	LMA	Mediterranean Sea	7	5
10533.S2.19.2a.Q	Spirastrella cunctatrix	2012-01-07	Montoya	Spain	10	Healthy	42.05	3.2	NA	Institute of Marine Sciences (ICM-CSIC)	TRUE	Clionaida	NA	LMA	Mediterranean Sea	7	5
10533.S2.19.3a.Q	Spirastrella cunctatrix	2012-01-07	Montoya	Spain	10	Healthy	42.05	3.2	NA	Institute of Marine Sciences (ICM-CSIC)	TRUE	Clionaida	NA	LMA	Mediterranean Sea	7	5
10533.S2.19.4a.Q	Spirastrella cunctatrix	2012-01-07	Montoya	Spain	10	Healthy	42.05	3.2	NA	Institute of Marine Sciences (ICM-CSIC)	TRUE	Clionaida	NA	LMA	Mediterranean Sea	7	5
10533.S2.19.5a.Q	Spirastrella cunctatrix	2012-01-07	Montoya	Spain	10	Healthy	42.05	3.2	NA	Institute of Marine Sciences (ICM-CSIC)	TRUE	Clionaida	NA	LMA	Mediterranean Sea	7	5
10533.Sag.24.1a	Spongia agaricina	2012-01-07	Montoya	Spain	10	Healthy	42.05	3.2	NA	Institute of Marine Sciences (ICM-CSIC)	TRUE	Dictyoceratida	NA	HMA	Mediterranean Sea	4	4
10533.Sag.24.1b	Spongia agaricina	2012-01-07	Montoya	Spain	10	Healthy	42.05	3.2	NA	Institute of Marine Sciences (ICM-CSIC)	TRUE	Dictyoceratida	NA	HMA	Mediterranean Sea	4	4
10533.Sag.24.2a	Spongia agaricina	2012-01-07	Montoya	Spain	10	Healthy	42.05	3.2	NA	Institute of Marine Sciences (ICM-CSIC)	TRUE	Dictyoceratida	NA	HMA	Mediterranean Sea	4	4
10533.Sag.24.3a	Spongia agaricina	2012-01-07	Montoya	Spain	10	Healthy	42.05	3.2	NA	Institute of Marine Sciences (ICM-CSIC)	TRUE	Dictyoceratida	NA	HMA	Mediterranean Sea	4	4
10533.Sag.24.4a	Spongia agaricina	2012-01-07	Montoya	Spain	10	Healthy	42.05	3.2	NA	Institute of Marine Sciences (ICM-CSIC)	TRUE	Dictyoceratida	NA	HMA	Mediterranean Sea	4	4
10533.Sag.24.5a	Spongia agaricina	2012-01-07	Montoya	Spain	10	Healthy	42.05	3.2	NA	Institute of Marine Sciences (ICM-CSIC)	TRUE	Dictyoceratida	NA	HMA	Mediterranean Sea	4	4
10533.Scu.19.1a	Spirastrella cunctatrix	2012-01-07	Montoya	Spain	10	Healthy	42.05	3.2	NA	Institute of Marine Sciences (ICM-CSIC)	TRUE	Clionaida	NA	LMA	Mediterranean Sea	7	5
10533.Scu.19.1b	Spirastrella cunctatrix	2012-01-07	Montoya	Spain	10	Healthy	42.05	3.2	NA	Institute of Marine Sciences (ICM-CSIC)	TRUE	Clionaida	NA	LMA	Mediterranean Sea	7	5
10533.Scu.19.2a	Spirastrella cunctatrix	2012-01-07	Montoya	Spain	10	Healthy	42.05	3.2	NA	Institute of Marine Sciences (ICM-CSIC)	TRUE	Clionaida	NA	LMA	Mediterranean Sea	7	5
10533.Scu.19.3a	Spirastrella cunctatrix	2012-01-07	Montoya	Spain	10	Healthy	42.05	3.2	NA	Institute of Marine Sciences (ICM-CSIC)	TRUE	Clionaida	NA	LMA	Mediterranean Sea	7	5
10533.Scu.19.4a	Spirastrella cunctatrix	2012-01-07	Montoya	Spain	10	Healthy	42.05	3.2	NA	Institute of Marine Sciences (ICM-CSIC)	TRUE	Clionaida	NA	LMA	Mediterranean Sea	7	5
10533.Scu.19.5a	Spirastrella cunctatrix	2012-01-07	Montoya	Spain	10	Healthy	42.05	3.2	NA	Institute of Marine Sciences (ICM-CSIC)	TRUE	Clionaida	28	LMA	Mediterranean Sea	7	5
10533.Suc.UK.1a	Suberites carnosus	2013-01-10	Montoya	United Kingdom	10	Healthy	51.732	5.274	NA	Institute of Marine Sciences (ICM-CSIC)	TRUE	Suberitida	NA	LMA	Northern European Seas	2	5
10533.Suc.UK.2a	Suberites carnosus	2013-01-10	Montoya	United Kingdom	10	Healthy	51.732	5.274	NA	Institute of Marine Sciences (ICM-CSIC)	TRUE	Suberitida	NA	LMA	Northern European Seas	2	5
10533.Suc.UK.3a	Suberites carnosus	2013-01-10	Montoya	United Kingdom	10	Healthy	51.732	5.274	NA	Institute of Marine Sciences (ICM-CSIC)	TRUE	Suberitida	NA	LMA	Northern European Seas	2	5
10533.Tec.UK.1a	Tethya citrina	2013-01-10	Montoya	United Kingdom	10	Healthy	51.732	5.274	NA	Institute of Marine Sciences (ICM-CSIC)	TRUE	Tethyida	NA	LMA	Northern European Seas	3	5
10533.Tec.UK.2a	Tethya citrina	2013-01-10	Montoya	United Kingdom	10	Healthy	51.732	5.274	NA	Institute of Marine Sciences (ICM-CSIC)	TRUE	Tethyida	NA	LMA	Northern European Seas	3	5
10533.Tec.UK.3a	Tethya citrina	2013-01-10	Montoya	United Kingdom	10	Healthy	51.732	5.274	NA	Institute of Marine Sciences (ICM-CSIC)	TRUE	Tethyida	NA	LMA	Northern European Seas	3	5
10.1182	Ircinia strobilina	7/19/2012	NA	Mexico	12.1	Healthy	18.402	-87.4088	NA	Russell Hill Lab	TRUE	Dictyoceratida	28.9	HMA	Tropical Northwestern Atlantic	4	3
11.1181	Ircinia strobilina	7/19/2012	NA	Mexico	12.1	Healthy	18.402	-87.4088	NA	Russell Hill Lab	TRUE	Dictyoceratida	28.9	HMA	Tropical Northwestern Atlantic	4	3
11.XII.84.1.014.1182056	Axinella corrugata	1984-11-12	NA	The Bahamas	15.2	NA	25.4033	-77.9083	NA	Lopez Lab	TRUE	Axinellida	NA	LMA	Tropical Northwestern Atlantic	6	5
12.VIII.09.1.001.1182000	Aphrocallistes beatrix	2009-12-08	NA	United States of America	406.6	NA	28.3204	-79.759	NA	HBOI.McCarthy	TRUE	Hexactinosida	NA	LMA	Tropical Northwestern Atlantic	2	5
13.1182	Ircinia strobilina	7/19/2012	NA	Mexico	12.1	Healthy	18.402	-87.4088	NA	Russell Hill Lab	TRUE	Dictyoceratida	28.9	HMA	Tropical Northwestern Atlantic	4	3
14.1182	Ircinia strobilina	7/19/2012	NA	Mexico	12.1	Healthy	18.402	-87.4088	NA	Russell Hill Lab	TRUE	Dictyoceratida	28.9	HMA	Tropical Northwestern Atlantic	4	3
14.VIII.09.2.001.1182225	Aphrocallistes beatrix	8/14/2009	NA	United States of America	529.1	NA	28.4583	-79.7233	NA	HBOI.McCarthy	TRUE	Hexactinosida	NA	LMA	Tropical Northwestern Atlantic	2	5
14.VIII.09.2.003.1181046	Aphrocallistes beatrix	8/14/2009	NA	United States of America	493.5	NA	28.4583	-79.7233	NA	HBOI.McCarthy	TRUE	Hexactinosida	NA	LMA	Tropical Northwestern Atlantic	2	5
15.1182	Ircinia strobilina	7/19/2012	NA	Mexico	12.1	Healthy	18.402	-87.4088	NA	Russell Hill Lab	TRUE	Dictyoceratida	28.9	HMA	Tropical Northwestern Atlantic	4	3
16.1182	Ircinia strobilina	7/19/2012	NA	Mexico	12.1	Healthy	18.402	-87.4088	NA	Russell Hill Lab	TRUE	Dictyoceratida	28.9	HMA	Tropical Northwestern Atlantic	4	3
17.1182	Ircinia strobilina	7/19/2012	NA	Mexico	12.1	Healthy	18.402	-87.4088	NA	Russell Hill Lab	TRUE	Dictyoceratida	28.9	HMA	Tropical Northwestern Atlantic	4	3
18.1182	Ircinia strobilina	7/19/2012	NA	Mexico	12.1	Healthy	18.402	-87.4088	NA	Russell Hill Lab	TRUE	Dictyoceratida	28.9	HMA	Tropical Northwestern Atlantic	4	3
19.1182	Ircinia strobilina	7/19/2012	NA	Mexico	12.1	Healthy	18.402	-87.4088	NA	Russell Hill Lab	TRUE	Dictyoceratida	28.9	HMA	Tropical Northwestern Atlantic	4	3
20.1181	Ircinia strobilina	7/19/2012	NA	Mexico	12.1	Healthy	18.402	-87.4088	NA	Russell Hill Lab	TRUE	Dictyoceratida	28.9	HMA	Tropical Northwestern Atlantic	4	3
20.X.00.1.015.1182083	Discodermia sp.	5/20/2000	NA	The Bahamas	146.3	NA	26.5126	-78.5848	NA	HBOI.McCarthy	TRUE	Tetractinellida	NA	NA	Tropical Northwestern Atlantic	4	3
21.1182	Ircinia strobilina	7/19/2012	NA	Mexico	12.1	Healthy	18.402	-87.4088	NA	Russell Hill Lab	TRUE	Dictyoceratida	28.9	HMA	Tropical Northwestern Atlantic	4	3
21.X.03.1.001.1182273	Discodermia sp.	5/21/2003	NA	The Bahamas	160.9	NA	26.5112	-78.587	NA	HBOI.McCarthy	TRUE	Tetractinellida	NA	NA	Tropical Northwestern Atlantic	4	3
21.X.03.3.002.1181588	Discodermia sp.	5/21/2003	NA	The Bahamas	150.6	NA	26.5111	-78.5877	NA	HBOI.McCarthy	TRUE	Tetractinellida	NA	NA	Tropical Northwestern Atlantic	4	3
21.X.03.5.008.1181885	Discodermia sp.	5/21/2003	NA	The Bahamas	134.7	NA	26.5112	-78.5871	NA	HBOI.McCarthy	TRUE	Tetractinellida	NA	NA	Tropical Northwestern Atlantic	4	3
22.1182	Ircinia strobilina	7/19/2012	NA	Mexico	12.1	Healthy	18.402	-87.4088	NA	Russell Hill Lab	TRUE	Dictyoceratida	28.9	HMA	Tropical Northwestern Atlantic	4	3
23.1182	Ircinia strobilina	7/19/2012	NA	Mexico	12.1	Healthy	18.402	-87.4088	NA	Russell Hill Lab	TRUE	Dictyoceratida	28.9	HMA	Tropical Northwestern Atlantic	4	3
24.1182	Ircinia strobilina	7/19/2012	NA	Mexico	12.1	Healthy	18.402	-87.4088	NA	Russell Hill Lab	TRUE	Dictyoceratida	28.9	HMA	Tropical Northwestern Atlantic	4	3
25.1181	Ircinia strobilina	7/19/2012	NA	Mexico	12.1	Healthy	18.402	-87.4088	NA	Russell Hill Lab	TRUE	Dictyoceratida	28.9	HMA	Tropical Northwestern Atlantic	4	3
26.1182	Ircinia strobilina	7/19/2012	NA	Mexico	12.1	Healthy	18.402	-87.4088	NA	Russell Hill Lab	TRUE	Dictyoceratida	28.9	HMA	Tropical Northwestern Atlantic	4	3
26.IX.88.1.023.1182231	Axinella corrugata	11/26/1988	NA	The Bahamas	39.6	NA	24.058	-74.5422	NA	Lopez Lab	TRUE	Axinellida	NA	LMA	Tropical Northwestern Atlantic	6	5
27.1181	Ircinia strobilina	7/19/2012	NA	Mexico	12.1	Healthy	18.402	-87.4088	NA	Russell Hill Lab	TRUE	Dictyoceratida	28.9	HMA	Tropical Northwestern Atlantic	4	3
28.1182	Ircinia strobilina	7/19/2012	NA	Mexico	12.1	Healthy	18.402	-87.4088	NA	Russell Hill Lab	TRUE	Dictyoceratida	28.9	HMA	Tropical Northwestern Atlantic	4	3
28.IX.88.3.001.1182149	Axinella corrugata	11/28/1988	NA	The Bahamas	39.6	NA	23.6467	-74.945	NA	Lopez Lab	TRUE	Axinellida	NA	LMA	Tropical Northwestern Atlantic	6	5
30.1182	Ircinia strobilina	7/19/2012	NA	Mexico	12.1	Healthy	18.402	-87.4088	NA	Russell Hill Lab	TRUE	Dictyoceratida	28.9	HMA	Tropical Northwestern Atlantic	4	3
31.1182	Ircinia strobilina	7/19/2012	NA	Mexico	12.1	Healthy	18.402	-87.4088	NA	Russell Hill Lab	TRUE	Dictyoceratida	28.9	HMA	Tropical Northwestern Atlantic	4	3
32.1182	Ircinia strobilina	7/19/2012	NA	Mexico	12.1	Healthy	18.402	-87.4088	NA	Russell Hill Lab	TRUE	Dictyoceratida	28.9	HMA	Tropical Northwestern Atlantic	4	3
37.1182	Mycale laxissima	2012-12-06	NA	Commonwealth of Puerto Rico	10	Healthy	17.9552	-67.0532	NA	Russell Hill Lab	TRUE	Poecilosclerida	28.3	LMA	Tropical Northwestern Atlantic	2	3
38.1181	Mycale laxissima	2012-12-06	NA	Commonwealth of Puerto Rico	10	Healthy	17.9552	-67.0532	NA	Russell Hill Lab	TRUE	Poecilosclerida	28.3	LMA	Tropical Northwestern Atlantic	2	3
39.1181	Mycale laxissima	2012-12-06	NA	Commonwealth of Puerto Rico	10	Healthy	17.9552	-67.0532	NA	Russell Hill Lab	TRUE	Poecilosclerida	28.3	LMA	Tropical Northwestern Atlantic	2	3
4.11816	Ircinia strobilina	7/16/2012	NA	The Bahamas	12.1	Healthy	26.563	-77.8815	NA	Russell Hill Lab	TRUE	Dictyoceratida	26.7	HMA	Tropical Northwestern Atlantic	4	3
44.1182	Mycale laxissima	2012-12-06	NA	Commonwealth of Puerto Rico	10	Healthy	17.9552	-67.0532	NA	Russell Hill Lab	TRUE	Poecilosclerida	28.3	LMA	Tropical Northwestern Atlantic	2	3
49.1181	Mycale laxissima	2012-12-06	NA	Commonwealth of Puerto Rico	10	Healthy	17.9552	-67.0532	NA	Russell Hill Lab	TRUE	Poecilosclerida	28.3	LMA	Tropical Northwestern Atlantic	2	3
5.11.120H.1181208	Xestospongia muta	2012-11-05	NA	United States of America	18.59	NA	26.5099	-80.0336	NA	Jose Lopez Lab	TRUE	Haplosclerida	NA	HMA	Tropical Northwestern Atlantic	4	3
5.11.120I.1181387	Xestospongia muta	2012-11-05	NA	United States of America	18.59	NA	26.5099	-80.0336	NA	Jose Lopez Lab	TRUE	Haplosclerida	NA	HMA	Tropical Northwestern Atlantic	4	3
5.11.121H.1182015	Xestospongia muta	2012-11-05	NA	United States of America	18.59	NA	26.5099	-80.0336	NA	Jose Lopez Lab	TRUE	Haplosclerida	NA	HMA	Tropical Northwestern Atlantic	4	3
5.11.136H.1181497	Xestospongia muta	2012-11-05	NA	United States of America	18.59	NA	26.5099	-80.0336	NA	Jose Lopez Lab	TRUE	Haplosclerida	NA	HMA	Tropical Northwestern Atlantic	4	3
5.11.137H.1181106	Xestospongia muta	2012-11-05	NA	United States of America	18.59	NA	26.5099	-80.0336	NA	Jose Lopez Lab	TRUE	Haplosclerida	NA	HMA	Tropical Northwestern Atlantic	4	3
5.11.142D.1182145	Xestospongia muta	2012-11-05	NA	United States of America	18.59	NA	26.5099	-80.0336	NA	Jose Lopez Lab	TRUE	Haplosclerida	NA	HMA	Tropical Northwestern Atlantic	4	3
5.11.142H.1181503	Xestospongia muta	2012-11-05	NA	United States of America	18.59	NA	26.5099	-80.0336	NA	Jose Lopez Lab	TRUE	Haplosclerida	NA	HMA	Tropical Northwestern Atlantic	4	3
5.11.142I.1182444	Xestospongia muta	2012-11-05	NA	United States of America	18.59	NA	26.5099	-80.0336	NA	Jose Lopez Lab	TRUE	Haplosclerida	NA	HMA	Tropical Northwestern Atlantic	4	3
5.11.143D.1181129	Xestospongia muta	2012-11-05	NA	United States of America	18.59	NA	26.5099	-80.0336	NA	Jose Lopez Lab	TRUE	Haplosclerida	NA	HMA	Tropical Northwestern Atlantic	4	3
5.11.143H.1181252	Xestospongia muta	2012-11-05	NA	United States of America	18.59	NA	26.5099	-80.0336	NA	Jose Lopez Lab	TRUE	Haplosclerida	NA	HMA	Tropical Northwestern Atlantic	4	3
5.11.143I.1182138	Xestospongia muta	2012-11-05	NA	United States of America	18.59	NA	26.5099	-80.0336	NA	Jose Lopez Lab	TRUE	Haplosclerida	NA	HMA	Tropical Northwestern Atlantic	4	3
5.11.4D.1182333	Xestospongia muta	2012-11-05	NA	United States of America	18.59	NA	26.5099	-80.0336	NA	Jose Lopez Lab	TRUE	Haplosclerida	NA	HMA	Tropical Northwestern Atlantic	4	3
5.11.4H.1182240	Xestospongia muta	2012-11-05	NA	United States of America	18.59	NA	26.5099	-80.0336	NA	Jose Lopez Lab	TRUE	Haplosclerida	NA	HMA	Tropical Northwestern Atlantic	4	3
5.11.4I.1181287	Xestospongia muta	2012-11-05	NA	United States of America	18.59	NA	26.5099	-80.0336	NA	Jose Lopez Lab	TRUE	Haplosclerida	NA	HMA	Tropical Northwestern Atlantic	4	3
5.11.5H.1181537	Xestospongia muta	2012-11-05	NA	United States of America	18.59	NA	26.5099	-80.0336	NA	Jose Lopez Lab	TRUE	Haplosclerida	NA	HMA	Tropical Northwestern Atlantic	4	3
5.11.5I.1181506	Xestospongia muta	2012-11-05	NA	United States of America	18.59	NA	26.5099	-80.0336	NA	Jose Lopez Lab	TRUE	Haplosclerida	NA	HMA	Tropical Northwestern Atlantic	4	3
5.11.6D.1181901	Xestospongia muta	2012-11-05	NA	United States of America	18.59	NA	26.5099	-80.0336	NA	Jose Lopez Lab	TRUE	Haplosclerida	NA	HMA	Tropical Northwestern Atlantic	4	3
5.11.6H.1181069	Xestospongia muta	2012-11-05	NA	United States of America	18.59	NA	26.5099	-80.0336	NA	Jose Lopez Lab	TRUE	Haplosclerida	NA	HMA	Tropical Northwestern Atlantic	4	3
5.11.6I.1181392	Xestospongia muta	2012-11-05	NA	United States of America	18.59	NA	26.5099	-80.0336	NA	Jose Lopez Lab	TRUE	Haplosclerida	NA	HMA	Tropical Northwestern Atlantic	4	3
5.11.7D.1181171	Xestospongia muta	2012-11-05	NA	United States of America	18.59	NA	26.5099	-80.0336	NA	Jose Lopez Lab	TRUE	Haplosclerida	NA	HMA	Tropical Northwestern Atlantic	4	3
5.11.7H.1182436	Xestospongia muta	2012-11-05	NA	United States of America	18.59	NA	26.5099	-80.0336	NA	Jose Lopez Lab	TRUE	Haplosclerida	NA	HMA	Tropical Northwestern Atlantic	4	3
5.11.7I.1181797	Xestospongia muta	2012-11-05	NA	United States of America	18.59	NA	26.5099	-80.0336	NA	Jose Lopez Lab	TRUE	Haplosclerida	NA	HMA	Tropical Northwestern Atlantic	4	3
5.11.8D.1181295	Xestospongia muta	2012-11-05	NA	United States of America	18.59	NA	26.5099	-80.0336	NA	Jose Lopez Lab	TRUE	Haplosclerida	NA	HMA	Tropical Northwestern Atlantic	4	3
5.11.8I.1182105	Xestospongia muta	2012-11-05	NA	United States of America	18.59	NA	26.5099	-80.0336	NA	Jose Lopez Lab	TRUE	Haplosclerida	NA	HMA	Tropical Northwestern Atlantic	4	3
5.11.9H.1182024	Xestospongia muta	2012-11-05	NA	United States of America	18.59	NA	26.5099	-80.0336	NA	Jose Lopez Lab	TRUE	Haplosclerida	NA	HMA	Tropical Northwestern Atlantic	4	3
5.11.9I.1181833	Xestospongia muta	2012-11-05	NA	United States of America	18.59	NA	26.5099	-80.0336	NA	Jose Lopez Lab	TRUE	Haplosclerida	NA	HMA	Tropical Northwestern Atlantic	4	3
5.11814	Ircinia strobilina	7/16/2012	NA	The Bahamas	12.1	Healthy	26.563	-77.8815	NA	Russell Hill Lab	TRUE	Dictyoceratida	26.7	HMA	Tropical Northwestern Atlantic	4	3
5.29.1H.1182285	Xestospongia muta	5/29/2012	NA	United States of America	18.29	NA	26.1682	-80.0767	NA	Jose Lopez Lab	TRUE	Haplosclerida	NA	HMA	Tropical Northwestern Atlantic	4	3
5.29.2H.1181692	Xestospongia muta	5/29/2012	NA	United States of America	18.29	NA	26.1682	-80.0767	NA	Jose Lopez Lab	TRUE	Haplosclerida	NA	HMA	Tropical Northwestern Atlantic	4	3
5.29.3H.1181080	Xestospongia muta	5/29/2012	NA	United States of America	18.29	NA	26.1682	-80.0767	NA	Jose Lopez Lab	TRUE	Haplosclerida	NA	HMA	Tropical Northwestern Atlantic	4	3
5.29.4D.1182385	Xestospongia muta	05/29/2012	NA	United States of America	18.29	NA	26.1682	-80.0767	NA	Jose Lopez Lab	TRUE	Haplosclerida	NA	HMA	Tropical Northwestern Atlantic	4	3
5.29.4H.1181151	Xestospongia muta	05/29/2012	NA	United States of America	18.29	NA	26.1682	-80.0767	NA	Jose Lopez Lab	TRUE	Haplosclerida	NA	HMA	Tropical Northwestern Atlantic	4	3
5.29.4I.1181414	Xestospongia muta	5/29/2012	NA	United States of America	18.29	NA	26.1682	-80.0767	NA	Jose Lopez Lab	TRUE	Haplosclerida	NA	HMA	Tropical Northwestern Atlantic	4	3
5.29.5D.1181501	Xestospongia muta	05/29/2012	NA	United States of America	18.29	NA	26.1682	-80.0767	NA	Jose Lopez Lab	TRUE	Haplosclerida	NA	HMA	Tropical Northwestern Atlantic	4	3
5.29.5H.1182014	Xestospongia muta	05/29/2012	NA	United States of America	18.29	NA	26.1682	-80.0767	NA	Jose Lopez Lab	TRUE	Haplosclerida	NA	HMA	Tropical Northwestern Atlantic	4	3
5.29.5I.1181492	Xestospongia muta	5/29/2012	NA	United States of America	18.29	NA	26.1682	-80.0767	NA	Jose Lopez Lab	TRUE	Haplosclerida	NA	HMA	Tropical Northwestern Atlantic	4	3
5.29.6D.1181889	Xestospongia muta	05/29/2012	NA	United States of America	18.29	NA	26.1682	-80.0767	NA	Jose Lopez Lab	TRUE	Haplosclerida	NA	HMA	Tropical Northwestern Atlantic	4	3
5.29.6I.1182274	Xestospongia muta	5/29/2012	NA	United States of America	18.29	NA	26.1682	-80.0767	NA	Jose Lopez Lab	TRUE	Haplosclerida	NA	HMA	Tropical Northwestern Atlantic	4	3
5.29.7D.1182201	Xestospongia muta	05/29/2012	NA	United States of America	18.29	NA	26.1682	-80.0767	NA	Jose Lopez Lab	TRUE	Haplosclerida	NA	HMA	Tropical Northwestern Atlantic	4	3
5.29.7H.1181441	Xestospongia muta	05/29/2012	NA	United States of America	18.29	NA	26.1682	-80.0767	NA	Jose Lopez Lab	TRUE	Haplosclerida	NA	HMA	Tropical Northwestern Atlantic	4	3
5.29.7I.1182085	Xestospongia muta	5/29/2012	NA	United States of America	18.29	NA	26.1682	-80.0767	NA	Jose Lopez Lab	TRUE	Haplosclerida	NA	HMA	Tropical Northwestern Atlantic	4	3
5.29.8D.1182305	Xestospongia muta	05/29/2012	NA	United States of America	18.29	NA	26.1682	-80.0767	NA	Jose Lopez Lab	TRUE	Haplosclerida	NA	HMA	Tropical Northwestern Atlantic	4	3
5.29.8H.1181919	Xestospongia muta	05/29/2012	NA	United States of America	18.29	NA	26.1682	-80.0767	NA	Jose Lopez Lab	TRUE	Haplosclerida	NA	HMA	Tropical Northwestern Atlantic	4	3
5.29.8I.1181925	Xestospongia muta	5/29/2012	NA	United States of America	18.29	NA	26.1682	-80.0767	NA	Jose Lopez Lab	TRUE	Haplosclerida	NA	HMA	Tropical Northwestern Atlantic	4	3
50.1181	Mycale laxissima	2012-12-06	NA	Commonwealth of Puerto Rico	10	Healthy	17.9552	-67.0532	NA	Russell Hill Lab	TRUE	Poecilosclerida	28.3	LMA	Tropical Northwestern Atlantic	2	3
6.1181	Ircinia strobilina	7/16/2012	NA	The Bahamas	12.1	Healthy	26.563	-77.8815	NA	Russell Hill Lab	TRUE	Dictyoceratida	26.7	HMA	Tropical Northwestern Atlantic	4	3
701.118	Placospongia intermedia	7/19/2006	NA	Panama	2	NA	9.30683	-82.1742	NA	Thacker Lab	NA	Clionaida	NA	NA	Tropical Northwestern Atlantic	7	3
702.118	Placospongia intermedia	7/20/2006	NA	Panama	10	NA	9.36068	-82.278	NA	Thacker Lab	NA	Clionaida	NA	NA	Tropical Northwestern Atlantic	7	3
703.118	Aplysina cauliformis	7/22/2012	NA	Panama	5	NA	9.36068	-82.278	NA	Thacker Lab	NA	Verongiida	NA	HMA	Tropical Northwestern Atlantic	4	3
704.118	Aplysina cauliformis	7/22/2012	NA	Panama	5	NA	9.36068	-82.278	NA	Thacker Lab	NA	Verongiida	NA	HMA	Tropical Northwestern Atlantic	4	3
705.118	Aplysina cauliformis	7/22/2012	NA	Panama	5	NA	9.36068	-82.278	NA	Thacker Lab	NA	Verongiida	NA	HMA	Tropical Northwestern Atlantic	4	3
706.118	Aplysina cauliformis	7/22/2012	NA	Panama	5	NA	9.36068	-82.278	NA	Thacker Lab	NA	Verongiida	NA	HMA	Tropical Northwestern Atlantic	4	3
707.118	Aplysina cauliformis	7/22/2012	NA	Panama	5	NA	9.36068	-82.278	NA	Thacker Lab	NA	Verongiida	NA	HMA	Tropical Northwestern Atlantic	4	3
708.118	Aplysina fulva	2012-05-08	NA	Panama	5	NA	9.36068	-82.278	NA	Thacker Lab	NA	Verongiida	NA	HMA	Tropical Northwestern Atlantic	4	3
709.118	Aplysina fulva	7/22/2012	NA	Panama	5	NA	9.36068	-82.278	NA	Thacker Lab	NA	Verongiida	NA	HMA	Tropical Northwestern Atlantic	4	3
710.118	Aplysina fulva	7/22/2012	NA	Panama	5	NA	9.36068	-82.278	NA	Thacker Lab	NA	Verongiida	NA	HMA	Tropical Northwestern Atlantic	4	3
711.118	Aplysina fulva	7/22/2012	NA	Panama	5	NA	9.36068	-82.278	NA	Thacker Lab	NA	Verongiida	NA	HMA	Tropical Northwestern Atlantic	4	3
712.118	Aplysina fulva	7/22/2012	NA	Panama	5	NA	9.36068	-82.278	NA	Thacker Lab	NA	Verongiida	NA	HMA	Tropical Northwestern Atlantic	4	3
85.1182	Plakortis halichondrioides	8/13/2012	NA	Commonwealth of Puerto Rico	32.1	Healthy	17.8883	-66.9981	NA	Russell Hill Lab	TRUE	Plakinidae	28.9	HMA	Tropical Northwestern Atlantic	4	3
86.1182	Plakortis halichondrioides	8/13/2012	NA	Commonwealth of Puerto Rico	32.1	Healthy	17.8883	-66.9981	NA	Russell Hill Lab	TRUE	Plakinidae	28.9	HMA	Tropical Northwestern Atlantic	4	3
87.1181	Plakortis halichondrioides	8/13/2012	NA	Commonwealth of Puerto Rico	32.1	Healthy	17.8883	-66.9981	NA	Russell Hill Lab	TRUE	Plakinidae	28.9	HMA	Tropical Northwestern Atlantic	4	3
88.1182	Plakortis halichondrioides	8/13/2012	NA	Commonwealth of Puerto Rico	32.1	Healthy	17.8883	-66.9981	NA	Russell Hill Lab	TRUE	Plakinidae	28.9	HMA	Tropical Northwestern Atlantic	4	3
89.1181	Plakortis halichondrioides	8/13/2012	NA	Commonwealth of Puerto Rico	32.1	Healthy	17.8883	-66.9981	NA	Russell Hill Lab	TRUE	Plakinidae	28.9	HMA	Tropical Northwestern Atlantic	4	3
90.1181	Plakortis halichondrioides	8/13/2012	NA	Commonwealth of Puerto Rico	32.1	Healthy	17.8883	-66.9981	NA	Russell Hill Lab	TRUE	Plakinidae	28.9	HMA	Tropical Northwestern Atlantic	4	3
91.1182	Plakortis halichondrioides	8/13/2012	NA	Commonwealth of Puerto Rico	32.1	Healthy	17.8883	-66.9981	NA	Russell Hill Lab	TRUE	Plakinidae	28.9	HMA	Tropical Northwestern Atlantic	4	3
92.1182	Plakortis halichondrioides	8/13/2012	NA	Commonwealth of Puerto Rico	32.1	Healthy	17.8883	-66.9981	NA	Russell Hill Lab	TRUE	Plakinidae	28.9	HMA	Tropical Northwestern Atlantic	4	3
AF10.10.15.1181373	Sarcotragus fasciculatus	10/29/2010	NA	Spain	3	Healthy	41.68	2.81	NA	University of Barcelona, UNC Wilmington	TRUE	Dictyoceratida	17.8	HMA	Mediterranean Sea	4	4
AF10.10.7.1182371	Sarcotragus fasciculatus	10/29/2010	NA	Spain	3.3	Healthy	41.68	2.81	NA	University of Barcelona, UNC Wilmington	TRUE	Dictyoceratida	17.8	HMA	Mediterranean Sea	4	4
AF10.10.9.1182142	Sarcotragus fasciculatus	10/29/2010	NA	Spain	7.2	Healthy	41.68	2.81	NA	University of Barcelona, UNC Wilmington	TRUE	Dictyoceratida	17.8	HMA	Mediterranean Sea	4	4
AF10.11.15.1181105	Sarcotragus fasciculatus	11/18/2010	NA	Spain	3	Healthy	41.68	2.81	NA	University of Barcelona, UNC Wilmington	TRUE	Dictyoceratida	15.7	HMA	Mediterranean Sea	4	4
AF10.11.7.1181827	Sarcotragus fasciculatus	11/18/2010	NA	Spain	3.3	Healthy	41.68	2.81	NA	University of Barcelona, UNC Wilmington	TRUE	Dictyoceratida	15.7	HMA	Mediterranean Sea	4	4
AF10.11.9.1182204	Sarcotragus fasciculatus	11/18/2010	NA	Spain	7.2	Healthy	41.68	2.81	NA	University of Barcelona, UNC Wilmington	TRUE	Dictyoceratida	15.7	HMA	Mediterranean Sea	4	4
AF10.12.15.1181663	Sarcotragus fasciculatus	12/24/2010	NA	Spain	3	Healthy	41.68	2.81	NA	University of Barcelona, UNC Wilmington	TRUE	Dictyoceratida	13.8	HMA	Mediterranean Sea	4	4
AF10.12.9.1181056	Sarcotragus fasciculatus	12/24/2010	NA	Spain	7.2	Healthy	41.68	2.81	NA	University of Barcelona, UNC Wilmington	TRUE	Dictyoceratida	13.8	HMA	Mediterranean Sea	4	4
AF10.3.15.1181291	Sarcotragus fasciculatus	3/22/2010	NA	Spain	3	Healthy	41.68	2.81	NA	University of Barcelona, UNC Wilmington	TRUE	Dictyoceratida	12.6	HMA	Mediterranean Sea	4	4
AF10.3.7.1181140	Sarcotragus fasciculatus	3/22/2010	NA	Spain	3.3	Healthy	41.68	2.81	NA	University of Barcelona, UNC Wilmington	TRUE	Dictyoceratida	12.6	HMA	Mediterranean Sea	4	4
AF10.3.9.1181532	Sarcotragus fasciculatus	3/22/2010	NA	Spain	7.2	Healthy	41.68	2.81	NA	University of Barcelona, UNC Wilmington	TRUE	Dictyoceratida	12.6	HMA	Mediterranean Sea	4	4
AF10.4.15.1182131	Sarcotragus fasciculatus	4/15/2010	NA	Spain	3	Healthy	41.68	2.81	NA	University of Barcelona, UNC Wilmington	TRUE	Dictyoceratida	14	HMA	Mediterranean Sea	4	4
AF10.4.7.1181091	Sarcotragus fasciculatus	4/15/2010	NA	Spain	3.3	Healthy	41.68	2.81	NA	University of Barcelona, UNC Wilmington	TRUE	Dictyoceratida	14	HMA	Mediterranean Sea	4	4
AF10.4.9.1182190	Sarcotragus fasciculatus	4/15/2010	NA	Spain	7.2	Healthy	41.68	2.81	NA	University of Barcelona, UNC Wilmington	TRUE	Dictyoceratida	14	HMA	Mediterranean Sea	4	4
AF10.5.15.1181407	Sarcotragus fasciculatus	5/14/2010	NA	Spain	3	Healthy	41.68	2.81	NA	University of Barcelona, UNC Wilmington	TRUE	Dictyoceratida	15.9	HMA	Mediterranean Sea	4	4
AF10.5.7.1181716	Sarcotragus fasciculatus	5/14/2010	NA	Spain	3.3	Healthy	41.68	2.81	NA	University of Barcelona, UNC Wilmington	TRUE	Dictyoceratida	15.9	HMA	Mediterranean Sea	4	4
AF10.5.9.1182372	Sarcotragus fasciculatus	5/14/2010	NA	Spain	7.2	Healthy	41.68	2.81	NA	University of Barcelona, UNC Wilmington	TRUE	Dictyoceratida	15.9	HMA	Mediterranean Sea	4	4
AF10.6.15.1182288	Sarcotragus fasciculatus	6/18/2010	NA	Spain	3	Healthy	41.68	2.81	NA	University of Barcelona, UNC Wilmington	TRUE	Dictyoceratida	18.5	HMA	Mediterranean Sea	4	4
AF10.6.7.1182185	Sarcotragus fasciculatus	6/18/2010	NA	Spain	3.3	Healthy	41.68	2.81	NA	University of Barcelona, UNC Wilmington	TRUE	Dictyoceratida	18.5	HMA	Mediterranean Sea	4	4
AF10.6.9.1181906	Sarcotragus fasciculatus	6/18/2010	NA	Spain	7.2	Healthy	41.68	2.81	NA	University of Barcelona, UNC Wilmington	TRUE	Dictyoceratida	18.5	HMA	Mediterranean Sea	4	4
AF10.7.15.1182210	Sarcotragus fasciculatus	7/28/2010	NA	Spain	3	Healthy	41.68	2.81	NA	University of Barcelona, UNC Wilmington	TRUE	Dictyoceratida	22.5	HMA	Mediterranean Sea	4	4
AF10.7.7.1181843	Sarcotragus fasciculatus	7/28/2010	NA	Spain	3.3	Healthy	41.68	2.81	NA	University of Barcelona, UNC Wilmington	TRUE	Dictyoceratida	22.5	HMA	Mediterranean Sea	4	4
AF10.7.9.1181539	Sarcotragus fasciculatus	7/28/2010	NA	Spain	7.2	Healthy	41.68	2.81	NA	University of Barcelona, UNC Wilmington	TRUE	Dictyoceratida	22.5	HMA	Mediterranean Sea	4	4
AF10.8.15.1182052	Sarcotragus fasciculatus	8/26/2010	NA	Spain	3	Healthy	41.68	2.81	NA	University of Barcelona, UNC Wilmington	TRUE	Dictyoceratida	20.9	HMA	Mediterranean Sea	4	4
AF10.8.7.1181566	Sarcotragus fasciculatus	8/26/2010	NA	Spain	3.3	Healthy	41.68	2.81	NA	University of Barcelona, UNC Wilmington	TRUE	Dictyoceratida	20.9	HMA	Mediterranean Sea	4	4
AF10.8.9.1181531	Sarcotragus fasciculatus	8/26/2010	NA	Spain	7.2	Healthy	41.68	2.81	NA	University of Barcelona, UNC Wilmington	TRUE	Dictyoceratida	20.9	HMA	Mediterranean Sea	4	4
AF10.9.15.1181763	Sarcotragus fasciculatus	9/30/2010	NA	Spain	3	Healthy	41.68	2.81	NA	University of Barcelona, UNC Wilmington	TRUE	Dictyoceratida	22.1	HMA	Mediterranean Sea	4	4
AF10.9.7.1182028	Sarcotragus fasciculatus	9/30/2010	NA	Spain	3.3	Healthy	41.68	2.81	NA	University of Barcelona, UNC Wilmington	TRUE	Dictyoceratida	22.1	HMA	Mediterranean Sea	4	4
AF10.9.9.1181035	Sarcotragus fasciculatus	9/30/2010	NA	Spain	7.2	Healthy	41.68	2.81	NA	University of Barcelona, UNC Wilmington	TRUE	Dictyoceratida	22.1	HMA	Mediterranean Sea	4	4
AF11.1.7.1181766	Sarcotragus fasciculatus	1/19/2011	NA	Spain	3.3	Healthy	41.68	2.81	NA	University of Barcelona, UNC Wilmington	TRUE	Dictyoceratida	13.1	HMA	Mediterranean Sea	4	4
AF11.1.9.1181853	Sarcotragus fasciculatus	1/19/2011	NA	Spain	7.2	Healthy	41.68	2.81	NA	University of Barcelona, UNC Wilmington	TRUE	Dictyoceratida	13.1	HMA	Mediterranean Sea	4	4
AF11.2.15.1182284	Sarcotragus fasciculatus	2/15/2011	NA	Spain	3	Healthy	41.68	2.81	NA	University of Barcelona, UNC Wilmington	TRUE	Dictyoceratida	12.7	HMA	Mediterranean Sea	4	4
AF11.2.7.1181945	Sarcotragus fasciculatus	2/15/2011	NA	Spain	3.3	Healthy	41.68	2.81	NA	University of Barcelona, UNC Wilmington	TRUE	Dictyoceratida	12.7	HMA	Mediterranean Sea	4	4
AF11.2.9.1181398	Sarcotragus fasciculatus	2/15/2011	NA	Spain	7.2	Healthy	41.68	2.81	NA	University of Barcelona, UNC Wilmington	TRUE	Dictyoceratida	12.7	HMA	Mediterranean Sea	4	4
AF11.3.15.1182171	Sarcotragus fasciculatus	3/25/2011	NA	Spain	3	Healthy	41.68	2.81	NA	University of Barcelona, UNC Wilmington	TRUE	Dictyoceratida	13.3	HMA	Mediterranean Sea	4	4
AF11.3.7.1181265	Sarcotragus fasciculatus	3/25/2011	NA	Spain	3.3	Healthy	41.68	2.81	NA	University of Barcelona, UNC Wilmington	TRUE	Dictyoceratida	13.3	HMA	Mediterranean Sea	4	4
AF11.3.9.1182276	Sarcotragus fasciculatus	3/25/2011	NA	Spain	7.2	Healthy	41.68	2.81	NA	University of Barcelona, UNC Wilmington	TRUE	Dictyoceratida	13.3	HMA	Mediterranean Sea	4	4
AF11.4.15.1182112	Sarcotragus fasciculatus	2011-12-04	NA	Spain	3	Healthy	41.68	2.81	NA	University of Barcelona, UNC Wilmington	TRUE	Dictyoceratida	14.9	HMA	Mediterranean Sea	4	4
AF11.4.7.1181627	Sarcotragus fasciculatus	2011-12-04	NA	Spain	3.3	Healthy	41.68	2.81	NA	University of Barcelona, UNC Wilmington	TRUE	Dictyoceratida	14.9	HMA	Mediterranean Sea	4	4
AF11.4.9.1181355	Sarcotragus fasciculatus	2011-12-04	NA	Spain	7.2	Healthy	41.68	2.81	NA	University of Barcelona, UNC Wilmington	TRUE	Dictyoceratida	14.9	HMA	Mediterranean Sea	4	4
AF11.5.15.1181664	Sarcotragus fasciculatus	2011-09-05	NA	Spain	3	Healthy	41.68	2.81	NA	University of Barcelona, UNC Wilmington	TRUE	Dictyoceratida	18	HMA	Mediterranean Sea	4	4
AF11.5.7.1182304	Sarcotragus fasciculatus	2011-09-05	NA	Spain	3.3	Healthy	41.68	2.81	NA	University of Barcelona, UNC Wilmington	TRUE	Dictyoceratida	18	HMA	Mediterranean Sea	4	4
AF11.5.9.1181273	Sarcotragus fasciculatus	2011-09-05	NA	Spain	7.2	Healthy	41.68	2.81	NA	University of Barcelona, UNC Wilmington	TRUE	Dictyoceratida	18	HMA	Mediterranean Sea	4	4
AF11.6.15.1181556	Sarcotragus fasciculatus	2011-02-06	NA	Spain	3	Healthy	41.68	2.81	NA	University of Barcelona, UNC Wilmington	TRUE	Dictyoceratida	19.6	HMA	Mediterranean Sea	4	4
AF11.6.7.1181781	Sarcotragus fasciculatus	2011-02-06	NA	Spain	3.3	Healthy	41.68	2.81	NA	University of Barcelona, UNC Wilmington	TRUE	Dictyoceratida	19.6	HMA	Mediterranean Sea	4	4
AF11.6.9.1181918	Sarcotragus fasciculatus	2011-02-06	NA	Spain	7.2	Healthy	41.68	2.81	NA	University of Barcelona, UNC Wilmington	TRUE	Dictyoceratida	19.6	HMA	Mediterranean Sea	4	4
AF11.7.15.1181077	Sarcotragus fasciculatus	7/14/2011	NA	Spain	3	Healthy	41.68	2.81	NA	University of Barcelona, UNC Wilmington	TRUE	Dictyoceratida	22	HMA	Mediterranean Sea	4	4
AF11.7.7.1182062	Sarcotragus fasciculatus	7/14/2011	NA	Spain	3.3	Healthy	41.68	2.81	NA	University of Barcelona, UNC Wilmington	TRUE	Dictyoceratida	22	HMA	Mediterranean Sea	4	4
AF11.7.9.1181192	Sarcotragus fasciculatus	7/14/2011	NA	Spain	7.2	Healthy	41.68	2.81	NA	University of Barcelona, UNC Wilmington	TRUE	Dictyoceratida	22	HMA	Mediterranean Sea	4	4
AF11.8.15.1181400	Sarcotragus fasciculatus	2011-03-08	NA	Spain	3	Healthy	41.68	2.81	NA	University of Barcelona, UNC Wilmington	TRUE	Dictyoceratida	22.8	HMA	Mediterranean Sea	4	4
AF11.8.7.1181965	Sarcotragus fasciculatus	2011-03-08	NA	Spain	3.3	Healthy	41.68	2.81	NA	University of Barcelona, UNC Wilmington	TRUE	Dictyoceratida	22.8	HMA	Mediterranean Sea	4	4
AF11.8.9.1181747	Sarcotragus fasciculatus	2011-03-08	NA	Spain	7.2	Healthy	41.68	2.81	NA	University of Barcelona, UNC Wilmington	TRUE	Dictyoceratida	22.8	HMA	Mediterranean Sea	4	4
ALG12.100.1181110	Cliona viridis	2012-12-10	NA	Portugal	21	Healthy	37.0693	-8.33114	8.08 +- 0.21	Gale alta	TRUE	Clionaida	20.4	LMA	Lusitanian	7	5
ALG12.101.1181948	Cliona viridis	2012-12-10	NA	Portugal	21	Healthy	37.0693	-8.33114	8.08 +- 0.21	Gale alta	TRUE	Clionaida	20.4	LMA	Lusitanian	7	5
ALG12.102.1181281	Cliona viridis	2012-12-10	NA	Portugal	21	Healthy	37.0693	-8.33114	8.08 +- 0.21	Gale alta	TRUE	Clionaida	20.4	LMA	Lusitanian	7	5
ALG12.105.1181112	Phorbas fictitius	10/17/2012	NA	Portugal	10	Healthy	37.088	-8.34258	8.08 +- 0.21	Armacao baixa	TRUE	Poecilosclerida	16.7	LMA	Lusitanian	7	5
ALG12.107.1181676	Dysidea fragilis	10/17/2012	NA	Portugal	10	Healthy	37.088	-8.34258	8.08 +- 0.21	Armacao baixa	TRUE	Dictyoceratida	16.7	LMA	Lusitanian	3	5
ALG12.108.1181772	Dysidea fragilis	10/17/2012	NA	Portugal	10	Healthy	37.088	-8.34258	8.08 +- 0.21	Armacao baixa	TRUE	Dictyoceratida	16.7	LMA	Lusitanian	3	5
ALG12.109.1181206	Dysidea fragilis	10/17/2012	NA	Portugal	10	Healthy	37.088	-8.34258	8.08 +- 0.21	Armacao baixa	TRUE	Dictyoceratida	16.7	LMA	Lusitanian	3	5
ALG12.94.1181721	Phorbas fictitius	2012-12-10	NA	Portugal	21	Healthy	37.0693	-8.33114	8.08 +- 0.21	Gale alta	TRUE	Poecilosclerida	20.4	LMA	Lusitanian	7	5
ALG12.98.1181051	Phorbas fictitius	2012-12-10	NA	Portugal	21	NA	37.0693	-8.33114	8.08 +- 0.21	Gale alta	TRUE	Poecilosclerida	20.4	LMA	Lusitanian	7	5
ALG12.99.1182006	Cliona viridis	2012-12-10	NA	Portugal	21	NA	37.0693	-8.33114	8.08 +- 0.21	Gale alta	TRUE	Clionaida	20.4	LMA	Lusitanian	7	5
BZ09x1.1181520	Tedania ignis	5/22/2009	NA	Belize	1	Healthy	16.8298	-88.1045	NA	Thacker Lab	TRUE	Poecilosclerida	NA	LMA	Tropical Northwestern Atlantic	6	5
CCBH.1.1181350	Crambe crambe	2012-05-10	NA	Spain	2	Healthy	41.67	2.8	NA	University of Barcelona, UNC Wilmington	TRUE	Poecilosclerida	NA	LMA	Mediterranean Sea	7	5
CCBH.2.1182428	Crambe crambe	2012-05-10	NA	Spain	2	Healthy	41.67	2.8	NA	University of Barcelona, UNC Wilmington	TRUE	Poecilosclerida	NA	LMA	Mediterranean Sea	7	5
CCBH.3.1181704	Crambe crambe	2012-05-10	NA	Spain	2	Healthy	41.67	2.8	NA	University of Barcelona, UNC Wilmington	TRUE	Poecilosclerida	NA	LMA	Mediterranean Sea	7	5
CCSA.1.1182079	Crambe crambe	2012-01-10	NA	Spain	10	Healthy	41.67	2.8	NA	University of Barcelona, UNC Wilmington	TRUE	Poecilosclerida	NA	LMA	Mediterranean Sea	7	5
CCSA.2.1181822	Crambe crambe	2012-01-10	NA	Spain	10	Healthy	41.67	2.8	NA	University of Barcelona, UNC Wilmington	TRUE	Poecilosclerida	NA	LMA	Mediterranean Sea	7	5
CCSA.3.1181521	Crambe crambe	2012-01-10	NA	Spain	10	Healthy	41.67	2.8	NA	University of Barcelona, UNC Wilmington	TRUE	Poecilosclerida	NA	LMA	Mediterranean Sea	7	5
CL105.1182253	Cliona delitrix	11/23/2009	NA	United States of America	7.9	NA	26.1422	-80.0966	NA	Lopez Lab	TRUE	Clionaida	NA	LMA	Tropical Northwestern Atlantic	7	5
CL106.1181882	Cliona delitrix	11/23/2009	NA	United States of America	7.9	NA	26.1422	-80.0966	NA	Lopez Lab	TRUE	Clionaida	NA	LMA	Tropical Northwestern Atlantic	7	5
CL108.1181555	Cliona delitrix	11/23/2009	NA	United States of America	7.9	NA	26.1422	-80.0966	NA	Lopez Lab	TRUE	Clionaida	NA	LMA	Tropical Northwestern Atlantic	7	5
CL109.1182076	Cliona delitrix	11/23/2009	NA	United States of America	7.9	NA	26.1422	-80.0966	NA	Lopez Lab	TRUE	Clionaida	NA	LMA	Tropical Northwestern Atlantic	7	5
CL11.1181459	Cliona delitrix	5/25/2009	NA	United States of America	10.67	NA	24.5491	-81.3796	NA	Lopez Lab	TRUE	Clionaida	NA	LMA	Tropical Northwestern Atlantic	7	5
CL110.1181690	Cliona delitrix	11/23/2009	NA	United States of America	7.9	NA	26.1422	-80.0966	NA	Lopez Lab	TRUE	Clionaida	NA	LMA	Tropical Northwestern Atlantic	7	5
CL12.1182027	Cliona delitrix	5/25/2009	NA	United States of America	10.67	NA	24.5491	-81.3796	NA	Lopez Lab	TRUE	Clionaida	NA	LMA	Tropical Northwestern Atlantic	7	5
CL13.1182403	Cliona delitrix	5/25/2009	NA	United States of America	10.67	NA	24.5491	-81.3796	NA	Lopez Lab	TRUE	Clionaida	NA	LMA	Tropical Northwestern Atlantic	7	5
CL183.1181032	Cliona delitrix	1/31/2010	NA	Belize	11.6	NA	16.8008	-88.0789	NA	Lopez Lab	TRUE	Clionaida	NA	LMA	Tropical Northwestern Atlantic	7	5
CL22.1182099	Cliona delitrix	5/26/2009	NA	United States of America	10.67	NA	24.5491	-81.3796	NA	Lopez Lab	TRUE	Clionaida	NA	LMA	Tropical Northwestern Atlantic	7	5
CL23.1181668	Cliona delitrix	5/26/2009	NA	United States of America	10.67	NA	24.5491	-81.3796	NA	Lopez Lab	TRUE	Clionaida	NA	LMA	Tropical Northwestern Atlantic	7	5
CL234.1181175	Cliona delitrix	3/16/2010	NA	United States of America	9.1	NA	26.0522	-80.0978	NA	Lopez Lab	TRUE	Clionaida	NA	LMA	Tropical Northwestern Atlantic	7	5
CL236.1182223	Cliona delitrix	3/16/2010	NA	United States of America	9.1	NA	26.0522	-80.0978	NA	Lopez Lab	TRUE	Clionaida	NA	LMA	Tropical Northwestern Atlantic	7	5
CL239.1181519	Cliona delitrix	3/16/2010	NA	United States of America	9.1	NA	26.0522	-80.0978	NA	Lopez Lab	TRUE	Clionaida	NA	LMA	Tropical Northwestern Atlantic	7	5
CL24.1181583	Cliona delitrix	5/26/2009	NA	United States of America	10.67	NA	24.5491	-81.3796	NA	Lopez Lab	TRUE	Clionaida	NA	LMA	Tropical Northwestern Atlantic	7	5
CL242.1182267	Cliona delitrix	3/16/2010	NA	United States of America	9.1	NA	26.0522	-80.0978	NA	Lopez Lab	TRUE	Clionaida	NA	LMA	Tropical Northwestern Atlantic	7	5
CL251.1181907	Cliona delitrix	3/16/2010	NA	United States of America	9.1	NA	26.0522	-80.0978	NA	Lopez Lab	TRUE	Clionaida	NA	LMA	Tropical Northwestern Atlantic	7	5
CL257.1181125	Cliona delitrix	3/16/2010	NA	United States of America	9.1	NA	26.0522	-80.0978	NA	Lopez Lab	TRUE	Clionaida	NA	LMA	Tropical Northwestern Atlantic	7	5
CL264.1181647	Cliona delitrix	5/26/2010	NA	United States of America	7.6	NA	24.6715	-81.0506	NA	Lopez Lab	TRUE	Clionaida	NA	LMA	Tropical Northwestern Atlantic	7	5
CL265.1181254	Cliona delitrix	5/26/2010	NA	United States of America	7.6	NA	24.6715	-81.0506	NA	Lopez Lab	TRUE	Clionaida	NA	LMA	Tropical Northwestern Atlantic	7	5
CL266.1182016	Cliona delitrix	5/26/2010	NA	United States of America	7.6	NA	24.6715	-81.0506	NA	Lopez Lab	TRUE	Clionaida	NA	LMA	Tropical Northwestern Atlantic	7	5
CL268.1181568	Cliona delitrix	5/26/2010	NA	United States of America	7.6	NA	24.6715	-81.0506	NA	Lopez Lab	TRUE	Clionaida	NA	LMA	Tropical Northwestern Atlantic	7	5
CL293.1181674	Cliona delitrix	2010-02-06	NA	United States of America	6.1	NA	25.8422	-80.104	NA	Lopez Lab	TRUE	Clionaida	NA	LMA	Tropical Northwestern Atlantic	7	5
CL299.1181784	Cliona delitrix	2010-02-06	NA	United States of America	6.1	NA	25.8422	-80.104	NA	Lopez Lab	TRUE	Clionaida	NA	LMA	Tropical Northwestern Atlantic	7	5
CL300.1181250	Cliona delitrix	2010-02-06	NA	United States of America	6.1	NA	25.8422	-80.104	NA	Lopez Lab	TRUE	Clionaida	NA	LMA	Tropical Northwestern Atlantic	7	5
CL301.1181450	Cliona delitrix	2010-02-06	NA	United States of America	6.1	NA	25.8422	-80.104	NA	Lopez Lab	TRUE	Clionaida	NA	LMA	Tropical Northwestern Atlantic	7	5
CL302.1181769	Cliona delitrix	2010-02-06	NA	United States of America	6.1	NA	25.8422	-80.104	NA	Lopez Lab	TRUE	Clionaida	NA	LMA	Tropical Northwestern Atlantic	7	5
CL303.1181610	Cliona delitrix	2010-02-06	NA	United States of America	6.1	NA	25.8422	-80.104	NA	Lopez Lab	TRUE	Clionaida	NA	LMA	Tropical Northwestern Atlantic	7	5
CL352.1182183	Cliona delitrix	7/15/2010	NA	The Bahamas	12.8	NA	24.0586	-74.5412	NA	Lopez Lab	TRUE	Clionaida	NA	LMA	Tropical Northwestern Atlantic	7	5
CL353.1182053	Cliona delitrix	7/15/2010	NA	The Bahamas	12.8	NA	24.0586	-74.5412	NA	Lopez Lab	TRUE	Clionaida	NA	LMA	Tropical Northwestern Atlantic	7	5
CL354.1182019	Cliona delitrix	7/15/2010	NA	The Bahamas	12.8	NA	24.0586	-74.5412	NA	Lopez Lab	TRUE	Clionaida	NA	LMA	Tropical Northwestern Atlantic	7	5
CL356.1182431	Cliona delitrix	7/15/2010	NA	The Bahamas	12.8	NA	24.0586	-74.5412	NA	Lopez Lab	TRUE	Clionaida	NA	LMA	Tropical Northwestern Atlantic	7	5
CL415.1181608	Cliona delitrix	8/18/2010	NA	United States of America	14.6	NA	24.609	-82.9496	NA	Lopez Lab	TRUE	Clionaida	NA	LMA	Tropical Northwestern Atlantic	7	5
CL416.1181911	Cliona delitrix	8/18/2010	NA	United States of America	14.6	NA	24.609	-82.9496	NA	Lopez Lab	TRUE	Clionaida	NA	LMA	Tropical Northwestern Atlantic	7	5
CL417.1181696	Cliona delitrix	8/18/2010	NA	United States of America	14.6	NA	24.609	-82.9496	NA	Lopez Lab	TRUE	Clionaida	NA	LMA	Tropical Northwestern Atlantic	7	5
CL418.1181111	Cliona delitrix	8/18/2010	NA	United States of America	14.6	NA	24.609	-82.9496	NA	Lopez Lab	TRUE	Clionaida	NA	LMA	Tropical Northwestern Atlantic	7	5
CL419.1181225	Cliona delitrix	8/18/2010	NA	United States of America	14.6	NA	24.609	-82.9496	NA	Lopez Lab	TRUE	Clionaida	NA	LMA	Tropical Northwestern Atlantic	7	5
CL42.1182226	Cliona delitrix	7/14/2009	NA	Panama	6.1	NA	9.3777	-82.3032	NA	Lopez Lab	TRUE	Clionaida	NA	LMA	Tropical Northwestern Atlantic	7	5
CL420.1181589	Cliona delitrix	8/18/2010	NA	United States of America	14.6	NA	24.609	-82.9496	NA	Lopez Lab	TRUE	Clionaida	NA	LMA	Tropical Northwestern Atlantic	7	5
CL43.1181585	Cliona delitrix	7/14/2009	NA	Panama	6.1	NA	9.3777	-82.3032	NA	Lopez Lab	TRUE	Clionaida	NA	LMA	Tropical Northwestern Atlantic	7	5
CL456.1182406	Cliona delitrix	2010-01-12	NA	United States of America	18.3	NA	24.9407	-80.4538	NA	Lopez Lab	TRUE	Clionaida	NA	LMA	Tropical Northwestern Atlantic	7	5
CL461.1182216	Cliona delitrix	2010-01-12	NA	United States of America	18.3	NA	24.9407	-80.4538	NA	Lopez Lab	TRUE	Clionaida	NA	LMA	Tropical Northwestern Atlantic	7	5
CL51.1181478	Cliona delitrix	7/14/2009	NA	Panama	6.1	NA	9.3777	-82.3032	NA	Lopez Lab	TRUE	Clionaida	NA	LMA	Tropical Northwestern Atlantic	7	5
CL52.1181257	Cliona delitrix	7/14/2009	NA	Panama	6.1	NA	9.3777	-82.3032	NA	Lopez Lab	TRUE	Clionaida	NA	LMA	Tropical Northwestern Atlantic	7	5
Cl178.1182219	Cliona delitrix	1/31/2010	NA	Belize	11.3	NA	16.8008	-88.0789	NA	Lopez Lab	TRUE	Clionaida	NA	LMA	Tropical Northwestern Atlantic	7	5
Cl179.1181237	Cliona delitrix	1/31/2010	NA	Belize	11.3	NA	16.8008	-88.0789	NA	Lopez Lab	TRUE	Clionaida	NA	LMA	Tropical Northwestern Atlantic	7	5
Cl182.1181045	Cliona delitrix	1/31/2010	NA	Belize	11.3	NA	16.8008	-88.0789	NA	Lopez Lab	TRUE	Clionaida	NA	LMA	Tropical Northwestern Atlantic	7	5
GC.1.1.1181066	Xestospongia testudinaria	2012-01-03	NA	Saudi Arabia	13.5	Healthy	20.2802	38.5126	NA	University of Wuerzburg	TRUE	Haplosclerida	NA	HMA	Red Sea and Gulf of Aden	4	3
GC.1.2.1181708	Xestospongia testudinaria	2012-01-03	NA	Saudi Arabia	13.5	Healthy	20.2802	38.5126	NA	University of Wuerzburg	TRUE	Haplosclerida	NA	HMA	Red Sea and Gulf of Aden	4	3
GC.1.3.1181748	Xestospongia testudinaria	2012-01-03	NA	Saudi Arabia	13.5	Healthy	20.2802	38.5126	NA	University of Wuerzburg	TRUE	Haplosclerida	NA	HMA	Red Sea and Gulf of Aden	4	3
GC.1.4.1181153	Xestospongia testudinaria	2012-01-03	NA	Saudi Arabia	13.5	Healthy	20.2802	38.5126	NA	University of Wuerzburg	TRUE	Haplosclerida	NA	HMA	Red Sea and Gulf of Aden	4	3
GC.1.5.1181738	Xestospongia testudinaria	2012-01-03	NA	Saudi Arabia	13.5	Healthy	20.2802	38.5126	NA	University of Wuerzburg	TRUE	Haplosclerida	NA	HMA	Red Sea and Gulf of Aden	4	3
GC.2.1.1182347	Stylissa carteri	2012-01-03	NA	Saudi Arabia	13.5	Healthy	20.2802	38.5126	NA	University of Wuerzburg	TRUE	Axinellida	NA	LMA	Red Sea and Gulf of Aden	6	5
GC.2.2.1182130	Stylissa carteri	2012-01-03	NA	Saudi Arabia	13.5	Healthy	20.2802	38.5126	NA	University of Wuerzburg	TRUE	Axinellida	NA	LMA	Red Sea and Gulf of Aden	6	5
GC.2.3.1181971	Stylissa carteri	2012-01-03	NA	Saudi Arabia	13.5	Healthy	20.2802	38.5126	NA	University of Wuerzburg	TRUE	Axinellida	NA	LMA	Red Sea and Gulf of Aden	6	5
GC.2.4.1182375	Stylissa carteri	2012-01-03	NA	Saudi Arabia	13.5	Healthy	20.2802	38.5126	NA	University of Wuerzburg	TRUE	Axinellida	NA	LMA	Red Sea and Gulf of Aden	6	5
GC.2.5.1181659	Stylissa carteri	2012-01-03	NA	Saudi Arabia	13.5	Healthy	20.2802	38.5126	NA	University of Wuerzburg	TRUE	Axinellida	NA	LMA	Red Sea and Gulf of Aden	6	5
GC.3.1.1181786	Aplysina aerophoba	2012-01-04	NA	Croatia	7.5	NA	45.1313	13.6662	NA	University of Wuerzburg	TRUE	Verongiida	NA	HMA	Mediterranean Sea	4	4
GC.3.2.1181488	Aplysina aerophoba	2012-01-04	NA	Croatia	7.5	NA	45.1313	13.6662	NA	University of Wuerzburg	TRUE	Verongiida	NA	HMA	Mediterranean Sea	4	4
GC.3.3.1182234	Aplysina aerophoba	2012-01-04	NA	Croatia	7	NA	45.1313	13.6662	NA	University of Wuerzburg	TRUE	Verongiida	NA	HMA	Mediterranean Sea	4	4
GC.3.4.1181792	Aplysina aerophoba	2012-01-04	NA	Croatia	7	NA	45.1313	13.6662	NA	University of Wuerzburg	TRUE	Verongiida	NA	HMA	Mediterranean Sea	4	4
GC.3.5.1181130	Aplysina aerophoba	2012-01-04	NA	Croatia	7	NA	45.1313	13.6662	NA	University of Wuerzburg	TRUE	Verongiida	NA	HMA	Mediterranean Sea	4	4
GC.4.1.1181269	Dysidea avara	2012-01-04	NA	Croatia	12.5	NA	45.1313	13.6662	NA	University of Wuerzburg	TRUE	Dictyoceratida	NA	LMA	Mediterranean Sea	6	5
GC.4.2.1181300	Dysidea avara	2012-01-04	NA	Croatia	12.5	NA	45.1313	13.6662	NA	University of Wuerzburg	TRUE	Dictyoceratida	NA	LMA	Mediterranean Sea	6	5
GC.4.3.1181711	Dysidea avara	2012-01-04	NA	Croatia	12	NA	45.1313	13.6662	NA	University of Wuerzburg	TRUE	Dictyoceratida	NA	LMA	Mediterranean Sea	6	5
GC.4.4.1182045	Dysidea avara	2012-01-04	NA	Croatia	12	NA	45.1313	13.6662	NA	University of Wuerzburg	TRUE	Dictyoceratida	NA	LMA	Mediterranean Sea	6	5
GC.4.5.1182445	Dysidea avara	2012-01-04	NA	Croatia	12	NA	45.1313	13.6662	NA	University of Wuerzburg	TRUE	Dictyoceratida	NA	LMA	Mediterranean Sea	6	5
HBOI12.9.VIII.09.2.001.1181778	Aphrocallistes beatrix	2009-09-08	NA	United States of America	753.8	NA	28.7973	-79.6215	NA	Lopez Lab	TRUE	Hexactinosida	NA	LMA	Warm Temperate Northwest Atlantic	2	5
IF2.13.1181316	Sarcotragus fasciculatus	02/15/2011	NA	Spain	0.5	Healthy	41.38	2.2	NA	University of Barcelona, UNC Wilmington	TRUE	Dictyoceratida	13.4	HMA	Mediterranean Sea	4	4
IF2.18.1181665	Sarcotragus fasciculatus	02/15/2011	NA	Spain	0.5	Healthy	41.38	2.2	NA	University of Barcelona, UNC Wilmington	TRUE	Dictyoceratida	13.4	HMA	Mediterranean Sea	4	4
IF2.21.1181703	Sarcotragus fasciculatus	02/15/2011	NA	Spain	0.5	Healthy	41.38	2.2	NA	University of Barcelona, UNC Wilmington	TRUE	Dictyoceratida	13.4	HMA	Mediterranean Sea	4	4
IF2.23.1182345	Sarcotragus fasciculatus	02/15/2011	NA	Spain	0.5	Healthy	41.38	2.2	NA	University of Barcelona, UNC Wilmington	TRUE	Dictyoceratida	13.4	HMA	Mediterranean Sea	4	4
IF2.27.1182059	Sarcotragus fasciculatus	02/15/2011	NA	Spain	0.5	Healthy	41.38	2.2	NA	University of Barcelona, UNC Wilmington	TRUE	Dictyoceratida	13.4	HMA	Mediterranean Sea	4	4
IF2.28.1182222	Sarcotragus fasciculatus	02/15/2011	NA	Spain	0.5	Healthy	41.38	2.2	NA	University of Barcelona, UNC Wilmington	TRUE	Dictyoceratida	13.4	HMA	Mediterranean Sea	4	4
IF2.3.1182042	Sarcotragus fasciculatus	02/15/2011	NA	Spain	0.5	Healthy	41.38	2.2	NA	University of Barcelona, UNC Wilmington	TRUE	Dictyoceratida	13.4	HMA	Mediterranean Sea	4	4
IF2.31.1182011	Sarcotragus fasciculatus	02/15/2011	NA	Spain	0.5	Healthy	41.38	2.2	NA	University of Barcelona, UNC Wilmington	TRUE	Dictyoceratida	13.4	HMA	Mediterranean Sea	4	4
IF2.36.1181393	Sarcotragus fasciculatus	02/15/2011	NA	Spain	0.5	Healthy	41.38	2.2	NA	University of Barcelona, UNC Wilmington	TRUE	Dictyoceratida	13.4	HMA	Mediterranean Sea	4	4
IF2.4.1182351	Sarcotragus fasciculatus	02/15/2011	NA	Spain	0.5	Healthy	41.38	2.2	NA	University of Barcelona, UNC Wilmington	TRUE	Dictyoceratida	13.4	HMA	Mediterranean Sea	4	4
IF2.7.1181439	Sarcotragus fasciculatus	02/15/2011	NA	Spain	0.5	Healthy	41.38	2.2	NA	University of Barcelona, UNC Wilmington	TRUE	Dictyoceratida	13.4	HMA	Mediterranean Sea	4	4
IF2.8.1181779	Sarcotragus fasciculatus	02/15/2011	NA	Spain	0.5	Healthy	41.38	2.2	NA	University of Barcelona, UNC Wilmington	TRUE	Dictyoceratida	13.4	HMA	Mediterranean Sea	4	4
IF5.13.1181630	Sarcotragus fasciculatus	2011-08-03	NA	Spain	0.5	Healthy	41.38	2.2	NA	University of Barcelona, UNC Wilmington	TRUE	Dictyoceratida	13.4	HMA	Mediterranean Sea	4	4
IF5.18.1182410	Sarcotragus fasciculatus	2011-08-03	NA	Spain	0.5	Healthy	41.38	2.2	NA	University of Barcelona, UNC Wilmington	TRUE	Dictyoceratida	13.4	HMA	Mediterranean Sea	4	4
IF5.21.1181606	Sarcotragus fasciculatus	2011-08-03	NA	Spain	0.5	Healthy	41.38	2.2	NA	University of Barcelona, UNC Wilmington	TRUE	Dictyoceratida	25.4	HMA	Mediterranean Sea	4	4
IF5.23.1182198	Sarcotragus fasciculatus	2011-08-03	NA	Spain	0.5	Healthy	41.38	2.2	NA	University of Barcelona, UNC Wilmington	TRUE	Dictyoceratida	25.4	HMA	Mediterranean Sea	4	4
IF5.27.1181406	Sarcotragus fasciculatus	2011-08-03	NA	Spain	0.5	Healthy	41.38	2.2	NA	University of Barcelona, UNC Wilmington	TRUE	Dictyoceratida	25.4	HMA	Mediterranean Sea	4	4
IF5.28.1181318	Sarcotragus fasciculatus	2011-08-03	NA	Spain	0.5	Healthy	41.38	2.2	NA	University of Barcelona, UNC Wilmington	TRUE	Dictyoceratida	25.4	HMA	Mediterranean Sea	4	4
IF5.3.1181746	Sarcotragus fasciculatus	2011-08-03	NA	Spain	0.5	Healthy	41.38	2.2	NA	University of Barcelona, UNC Wilmington	TRUE	Dictyoceratida	13.4	HMA	Mediterranean Sea	4	4
IF5.31.1181060	Sarcotragus fasciculatus	2011-08-03	NA	Spain	0.5	Healthy	41.38	2.2	NA	University of Barcelona, UNC Wilmington	TRUE	Dictyoceratida	25.4	HMA	Mediterranean Sea	4	4
IF5.36.1182175	Sarcotragus fasciculatus	2011-08-03	NA	Spain	0.5	Healthy	41.38	2.2	NA	University of Barcelona, UNC Wilmington	TRUE	Dictyoceratida	25.4	HMA	Mediterranean Sea	4	4
IF5.4.1181930	Sarcotragus fasciculatus	2011-08-03	NA	Spain	0.5	Healthy	41.38	2.2	NA	University of Barcelona, UNC Wilmington	TRUE	Dictyoceratida	13.4	HMA	Mediterranean Sea	4	4
IF5.7.1181937	Sarcotragus fasciculatus	2011-08-03	NA	Spain	0.5	Healthy	41.38	2.2	NA	University of Barcelona, UNC Wilmington	TRUE	Dictyoceratida	13.4	HMA	Mediterranean Sea	4	4
IF5.8.1182294	Sarcotragus fasciculatus	2011-08-03	NA	Spain	0.5	Healthy	41.38	2.2	NA	University of Barcelona, UNC Wilmington	TRUE	Dictyoceratida	13.4	HMA	Mediterranean Sea	4	4
IO2.13.1182242	Ircinia oros	2011-10-01	NA	Spain	0.5	Healthy	41.38	2.2	NA	University of Barcelona, UNC Wilmington	TRUE	Dictyoceratida	13.5	HMA	Mediterranean Sea	4	4
IO2.14.1181218	Ircinia oros	2011-10-01	NA	Spain	0.5	Healthy	41.38	2.2	NA	University of Barcelona, UNC Wilmington	TRUE	Dictyoceratida	13.5	HMA	Mediterranean Sea	4	4
IO2.18.1181332	Ircinia oros	2011-10-01	NA	Spain	0.5	Healthy	41.38	2.2	NA	University of Barcelona, UNC Wilmington	TRUE	Dictyoceratida	13.5	HMA	Mediterranean Sea	4	4
IO2.2.1181341	Ircinia oros	2011-10-01	NA	Spain	0.5	Healthy	41.38	2.2	NA	University of Barcelona, UNC Wilmington	TRUE	Dictyoceratida	13.5	HMA	Mediterranean Sea	4	4
IO2.21.1181726	Ircinia oros	2011-10-01	NA	Spain	0.5	Healthy	41.38	2.2	NA	University of Barcelona, UNC Wilmington	TRUE	Dictyoceratida	13.5	HMA	Mediterranean Sea	4	4
IO2.24.1181173	Ircinia oros	2011-10-01	NA	Spain	0.5	Healthy	41.38	2.2	NA	University of Barcelona, UNC Wilmington	TRUE	Dictyoceratida	13.5	HMA	Mediterranean Sea	4	4
IO2.25.1182327	Ircinia oros	2011-10-01	NA	Spain	0.5	Healthy	41.38	2.2	NA	University of Barcelona, UNC Wilmington	TRUE	Dictyoceratida	13.5	HMA	Mediterranean Sea	4	4
IO2.33.1181680	Ircinia oros	2011-10-01	NA	Spain	0.5	Healthy	41.38	2.2	NA	University of Barcelona, UNC Wilmington	TRUE	Dictyoceratida	13.5	HMA	Mediterranean Sea	4	4
IO2.35.1181480	Ircinia oros	2011-10-01	NA	Spain	0.5	Healthy	41.38	2.2	NA	University of Barcelona, UNC Wilmington	TRUE	Dictyoceratida	13.5	HMA	Mediterranean Sea	4	4
IO2.36.1182150	Ircinia oros	2011-10-01	NA	Spain	0.5	Healthy	41.38	2.2	NA	University of Barcelona, UNC Wilmington	TRUE	Dictyoceratida	13.5	HMA	Mediterranean Sea	4	4
IO2.8.1181866	Ircinia oros	2011-10-01	NA	Spain	0.5	Healthy	41.38	2.2	NA	University of Barcelona, UNC Wilmington	TRUE	Dictyoceratida	13.5	HMA	Mediterranean Sea	4	4
IO5.1.1182072	Ircinia oros	01/31/2011	NA	Spain	0.5	Healthy	41.38	2.2	NA	University of Barcelona, UNC Wilmington	TRUE	Dictyoceratida	13.5	HMA	Mediterranean Sea	4	4
IO5.13.1182324	Ircinia oros	01/31/2011	NA	Spain	0.5	Healthy	41.38	2.2	NA	University of Barcelona, UNC Wilmington	TRUE	Dictyoceratida	13.5	HMA	Mediterranean Sea	4	4
IO5.14.1182090	Ircinia oros	01/31/2011	NA	Spain	0.5	Healthy	41.38	2.2	NA	University of Barcelona, UNC Wilmington	TRUE	Dictyoceratida	13.5	HMA	Mediterranean Sea	4	4
IO5.18.1181378	Ircinia oros	01/31/2011	NA	Spain	0.5	Healthy	41.38	2.2	NA	University of Barcelona, UNC Wilmington	TRUE	Dictyoceratida	13.5	HMA	Mediterranean Sea	4	4
IO5.2.1181966	Ircinia oros	01/31/2011	NA	Spain	0.5	Healthy	41.38	2.2	NA	University of Barcelona, UNC Wilmington	TRUE	Dictyoceratida	13.5	HMA	Mediterranean Sea	4	4
IO5.21.1181538	Ircinia oros	01/31/2011	NA	Spain	0.5	Healthy	41.38	2.2	NA	University of Barcelona, UNC Wilmington	TRUE	Dictyoceratida	25.2	HMA	Mediterranean Sea	4	4
IO5.24.1181867	Ircinia oros	01/31/2011	NA	Spain	0.5	Healthy	41.38	2.2	NA	University of Barcelona, UNC Wilmington	TRUE	Dictyoceratida	25.2	HMA	Mediterranean Sea	4	4
IO5.25.1182429	Ircinia oros	01/31/2011	NA	Spain	0.5	Healthy	41.38	2.2	NA	University of Barcelona, UNC Wilmington	TRUE	Dictyoceratida	25.2	HMA	Mediterranean Sea	4	4
IO5.33.1181473	Ircinia oros	01/31/2011	NA	Spain	0.5	Healthy	41.38	2.2	NA	University of Barcelona, UNC Wilmington	TRUE	Dictyoceratida	25.2	HMA	Mediterranean Sea	4	4
IO5.35.1181849	Ircinia oros	01/31/2011	NA	Spain	0.5	Healthy	41.38	2.2	NA	University of Barcelona, UNC Wilmington	TRUE	Dictyoceratida	25.2	HMA	Mediterranean Sea	4	4
IO5.36.1181464	Ircinia oros	01/31/2011	NA	Spain	0.5	Healthy	41.38	2.2	NA	University of Barcelona, UNC Wilmington	TRUE	Dictyoceratida	25.2	HMA	Mediterranean Sea	4	4
IO5.8.1181088	Ircinia oros	01/31/2011	NA	Spain	0.5	Healthy	41.38	2.2	NA	University of Barcelona, UNC Wilmington	TRUE	Dictyoceratida	13.5	HMA	Mediterranean Sea	4	4
N31.3.17.11.DC.1182279	Amphimedon compressa	3/17/2011	NA	United States of America	13.72	NA	25.842	-80.0951	NA	Lopez Lab	TRUE	Haplosclerida	NA	LMA	Tropical Northwestern Atlantic	1	5
N31.5.9.11.DC.1182177	Amphimedon compressa	2011-09-05	NA	United States of America	13.72	NA	25.842	-80.0951	NA	Lopez Lab	TRUE	Haplosclerida	NA	LMA	Tropical Northwestern Atlantic	1	5
N32.12.6.10.DC.1182091	Amphimedon compressa	2011-06-12	NA	United States of America	13.72	NA	25.842	-80.0951	NA	Lopez Lab	TRUE	Haplosclerida	NA	LMA	Tropical Northwestern Atlantic	1	5
N32.5.9.11.DC.1181626	Amphimedon compressa	2011-09-05	NA	United States of America	13.72	NA	25.842	-80.0951	NA	Lopez Lab	TRUE	Haplosclerida	NA	LMA	Tropical Northwestern Atlantic	1	5
N50.11.10.11.BC.1181727	Amphimedon compressa	2011-10-11	NA	United States of America	12.19	NA	26.1599	-80.0825	NA	Lopez Lab	TRUE	Haplosclerida	NA	LMA	Tropical Northwestern Atlantic	1	5
N50.3.1.11.BC.1181142	Amphimedon compressa	2011-01-03	NA	United States of America	12.19	NA	26.1599	-80.0825	NA	Lopez Lab	TRUE	Haplosclerida	NA	LMA	Tropical Northwestern Atlantic	1	5
N50.5.10.11.BC.1181472	Amphimedon compressa	2011-10-05	NA	United States of America	12.19	NA	26.1599	-80.0825	NA	Lopez Lab	TRUE	Haplosclerida	NA	LMA	Tropical Northwestern Atlantic	1	5
N50.9.1.11.BC.1181734	Amphimedon compressa	2011-01-09	NA	United States of America	12.19	NA	26.1599	-80.0825	NA	Lopez Lab	TRUE	Haplosclerida	NA	LMA	Tropical Northwestern Atlantic	1	5
P06.1181525	Lissodendoryx colombiensis	7/15/2009	NA	Panama	0	Healthy	9.35167	-82.2595	NA	Thacker Lab	TRUE	Poecilosclerida	NA	LMA	Tropical Northwestern Atlantic	1	5
P10X53.1182381	Xestospongia bocatorensis	2010-04-08	NA	Panama	4	Healthy	9.35167	-82.2595	NA	Thacker Lab	TRUE	Haplosclerida	NA	LMA	Tropical Northwestern Atlantic	6	5
P110.1181090	Haliclona tubifera	7/21/2009	NA	Panama	1	Healthy	9.30583	-82.1732	NA	Thacker Lab	TRUE	Haplosclerida	NA	LMA	Tropical Northwestern Atlantic	6	5
P12x101.1182363	Niphates erecta	7/22/2012	NA	Panama	5	Healthy	9.36068	-82.278	NA	Thacker Lab	TRUE	Haplosclerida	NA	LMA	Tropical Northwestern Atlantic	5	5
P12x102.1181190	Niphates erecta	7/22/2012	NA	Panama	5	Healthy	9.36068	-82.278	NA	Thacker Lab	TRUE	Haplosclerida	NA	LMA	Tropical Northwestern Atlantic	5	5
P12x105.1181033	Aiolochroia crassa	7/22/2012	NA	Panama	5	Healthy	9.36068	-82.278	NA	Thacker Lab	TRUE	Verongiida	NA	HMA	Tropical Northwestern Atlantic	4	3
P12x109.1181063	Aiolochroia crassa	7/22/2012	NA	Panama	5	Healthy	9.36068	-82.278	NA	Thacker Lab	TRUE	Verongiida	NA	HMA	Tropical Northwestern Atlantic	4	3
P12x11.1182144	Erylus formosus	7/20/2012	NA	Panama	5	Healthy	9.24133	-82.1737	NA	Thacker Lab	TRUE	Tetractinellida	NA	HMA	Tropical Northwestern Atlantic	4	3
P12x110.1181987	Aiolochroia crassa	7/22/2012	NA	Panama	5	Healthy	9.36068	-82.278	NA	Thacker Lab	TRUE	Verongiida	NA	HMA	Tropical Northwestern Atlantic	4	3
P12x116.1181294	Niphates erecta	7/22/2012	NA	Panama	5	Healthy	9.36068	-82.278	NA	Thacker Lab	TRUE	Haplosclerida	NA	LMA	Tropical Northwestern Atlantic	5	5
P12x117.1181548	Aiolochroia crassa	7/22/2012	NA	Panama	5	Healthy	9.36068	-82.278	NA	Thacker Lab	TRUE	Verongiida	NA	HMA	Tropical Northwestern Atlantic	4	3
P12x118.1181719	Niphates erecta	7/22/2012	NA	Panama	5	Healthy	9.36068	-82.278	NA	Thacker Lab	TRUE	Haplosclerida	NA	LMA	Tropical Northwestern Atlantic	5	5
P12x119.1181169	Niphates erecta	7/22/2012	NA	Panama	5	Healthy	9.36068	-82.278	NA	Thacker Lab	TRUE	Haplosclerida	NA	LMA	Tropical Northwestern Atlantic	5	5
P12x12.1181288	Ectyoplasia ferox	7/20/2012	NA	Panama	5	Healthy	9.24133	-82.1737	NA	Thacker Lab	TRUE	Axinellida	NA	HMA	Tropical Northwestern Atlantic	6	2
P12x120.1181729	Aiolochroia crassa	7/22/2012	NA	Panama	5	Healthy	9.36068	-82.278	NA	Thacker Lab	TRUE	Verongiida	NA	HMA	Tropical Northwestern Atlantic	4	3
P12x123.1181092	Iotrochota birotulata	2012-05-08	NA	Panama	5	Healthy	9.35317	-82.261	NA	Thacker Lab	TRUE	Poecilosclerida	NA	LMA	Tropical Northwestern Atlantic	6	5
P12x124.1181975	Mycale laevis	2012-05-08	NA	Panama	5	Healthy	9.35317	-82.261	NA	Thacker Lab	TRUE	Poecilosclerida	NA	LMA	Tropical Northwestern Atlantic	6	1
P12x125.1182077	Mycale laevis	2012-05-08	NA	Panama	5	Healthy	9.35317	-82.261	NA	Thacker Lab	TRUE	Poecilosclerida	NA	LMA	Tropical Northwestern Atlantic	6	1
P12x126.1181871	Mycale laevis	2012-05-08	NA	Panama	5	Healthy	9.35317	-82.261	NA	Thacker Lab	TRUE	Poecilosclerida	NA	LMA	Tropical Northwestern Atlantic	6	1
P12x127.1181542	Iotrochota birotulata	2012-05-08	NA	Panama	5	Healthy	9.35317	-82.261	NA	Thacker Lab	TRUE	Poecilosclerida	NA	LMA	Tropical Northwestern Atlantic	6	5
P12x129.1181382	Iotrochota birotulata	2012-05-08	NA	Panama	5	Healthy	9.35317	-82.261	NA	Thacker Lab	TRUE	Poecilosclerida	NA	LMA	Tropical Northwestern Atlantic	6	5
P12x13.1182093	Ectyoplasia ferox	7/20/2012	NA	Panama	5	Healthy	9.24133	-82.1737	NA	Thacker Lab	TRUE	Axinellida	NA	HMA	Tropical Northwestern Atlantic	6	2
P12x130.1182136	Mycale laevis	2012-05-08	NA	Panama	5	Healthy	9.35317	-82.261	NA	Thacker Lab	TRUE	Poecilosclerida	NA	LMA	Tropical Northwestern Atlantic	6	1
P12x132.1181471	Iotrochota birotulata	2012-05-08	NA	Panama	5	Healthy	9.35317	-82.261	NA	Thacker Lab	TRUE	Poecilosclerida	NA	LMA	Tropical Northwestern Atlantic	6	5
P12x133.1181774	Mycale laevis	2012-05-08	NA	Panama	5	Healthy	9.35317	-82.261	NA	Thacker Lab	TRUE	Poecilosclerida	NA	LMA	Tropical Northwestern Atlantic	6	1
P12x143.1182293	Mycale laxissima	2012-05-08	NA	Panama	5	Healthy	9.35317	-82.261	NA	Thacker Lab	TRUE	Poecilosclerida	NA	LMA	Tropical Northwestern Atlantic	2	3
P12x145.1182265	Amphimedon compressa	2012-05-08	NA	Panama	2	Healthy	9.35167	-82.2595	NA	Thacker Lab	TRUE	Haplosclerida	NA	LMA	Tropical Northwestern Atlantic	1	5
P12x147.1181109	Amphimedon compressa	2012-05-08	NA	Panama	2	Healthy	9.35167	-82.2595	NA	Thacker Lab	TRUE	Haplosclerida	NA	LMA	Tropical Northwestern Atlantic	1	5
P12x149.1182155	Amphimedon compressa	2012-05-08	NA	Panama	2	Healthy	9.35167	-82.2595	NA	Thacker Lab	TRUE	Haplosclerida	NA	LMA	Tropical Northwestern Atlantic	1	5
P12x150.1181968	Amphimedon compressa	2012-05-08	NA	Panama	2	Healthy	9.35167	-82.2595	NA	Thacker Lab	TRUE	Haplosclerida	NA	LMA	Tropical Northwestern Atlantic	1	5
P12x151.1181807	Amphimedon compressa	2012-05-08	NA	Panama	2	Healthy	9.35167	-82.2595	NA	Thacker Lab	TRUE	Haplosclerida	NA	LMA	Tropical Northwestern Atlantic	1	5
P12x18.1182282	Ectyoplasia ferox	7/20/2012	NA	Panama	5	Healthy	9.24133	-82.1737	NA	Thacker Lab	TRUE	Axinellida	NA	HMA	Tropical Northwestern Atlantic	6	2
P12x19.1181276	Ectyoplasia ferox	7/20/2012	NA	Panama	5	Healthy	9.24133	-82.1737	NA	Thacker Lab	TRUE	Axinellida	NA	HMA	Tropical Northwestern Atlantic	6	2
P12x20.1182230	Ectyoplasia ferox	7/20/2012	NA	Panama	5	Healthy	9.24133	-82.1737	NA	Thacker Lab	TRUE	Axinellida	NA	HMA	Tropical Northwestern Atlantic	6	2
P12x21.1181618	Erylus formosus	7/20/2012	NA	Panama	5	Healthy	9.24133	-82.1737	NA	Thacker Lab	TRUE	Tetractinellida	NA	HMA	Tropical Northwestern Atlantic	4	3
P12x22.1182101	Erylus formosus	7/20/2012	NA	Panama	5	Healthy	9.24133	-82.1737	NA	Thacker Lab	TRUE	Tetractinellida	NA	HMA	Tropical Northwestern Atlantic	4	3
P12x23.1181612	Erylus formosus	7/20/2012	NA	Panama	5	Healthy	9.24133	-82.1737	NA	Thacker Lab	TRUE	Tetractinellida	NA	HMA	Tropical Northwestern Atlantic	4	3
P12x25.1181858	Erylus formosus	7/20/2012	NA	Panama	5	Healthy	9.24133	-82.1737	NA	Thacker Lab	TRUE	Tetractinellida	NA	HMA	Tropical Northwestern Atlantic	4	3
P12x51.1181947	Haliclona tubifera	7/26/2012	NA	Panama	1	Healthy	9.30583	-82.1732	NA	Thacker Lab	TRUE	Haplosclerida	NA	LMA	Tropical Northwestern Atlantic	6	5
P12x54.1181672	Amphimedon erina	7/26/2012	NA	Panama	2	Healthy	9.30583	-82.1732	NA	Thacker Lab	TRUE	Haplosclerida	NA	LMA	Tropical Northwestern Atlantic	1	5
P12x56.1181062	Chalinula molitba	7/26/2012	NA	Panama	1	Healthy	9.30583	-82.1732	NA	Thacker Lab	TRUE	Haplosclerida	NA	LMA	Tropical Northwestern Atlantic	6	5
P12x58.1181418	Amphimedon erina	7/26/2012	NA	Panama	2	Healthy	9.30583	-82.1732	NA	Thacker Lab	TRUE	Haplosclerida	NA	LMA	Tropical Northwestern Atlantic	1	5
P12x59.1181081	Lissodendoryx colombiensis	7/26/2012	NA	Panama	3	Healthy	9.30667	-82.174	NA	Thacker Lab	TRUE	Poecilosclerida	NA	LMA	Tropical Northwestern Atlantic	1	5
P12x71.1181760	Chondrilla caribensis	2012-05-08	NA	Panama	2	Healthy	9.35167	-82.2595	NA	Thacker Lab	TRUE	Chondrillida	NA	HMA	Tropical Northwestern Atlantic	2	5
P12x73.1182123	Chondrilla caribensis	2012-05-08	NA	Panama	2	Healthy	9.35167	-82.2595	NA	Thacker Lab	TRUE	Chondrillida	NA	HMA	Tropical Northwestern Atlantic	2	5
P12x74.1181895	Chondrilla caribensis	2012-05-08	NA	Panama	2	Healthy	9.35167	-82.2595	NA	Thacker Lab	TRUE	Chondrillida	NA	HMA	Tropical Northwestern Atlantic	2	5
P12x75.1181569	Chondrilla caribensis	2012-05-08	NA	Panama	2	Healthy	9.35167	-82.2595	NA	Thacker Lab	TRUE	Chondrillida	NA	HMA	Tropical Northwestern Atlantic	2	5
P12x80.1181320	Chondrilla caribensis	2012-05-08	NA	Panama	2	Healthy	9.35167	-82.2595	NA	Thacker Lab	TRUE	Chondrillida	NA	HMA	Tropical Northwestern Atlantic	2	5
P20.1181953	Placospongia intermedia	7/16/2009	NA	Panama	10	Healthy	9.24133	-82.1737	NA	Thacker Lab	TRUE	Clionaida	NA	NA	Tropical Northwestern Atlantic	7	3
P31.1181504	Dysidea etheria	7/16/2009	NA	Panama	0	Healthy	9.30583	-82.1732	NA	Thacker Lab	TRUE	Dictyoceratida	NA	LMA	Tropical Northwestern Atlantic	7	5
P57.1181879	Tedania ignis	7/18/2009	NA	Panama	1	Healthy	9.38195	-82.2779	NA	Thacker Lab	TRUE	Poecilosclerida	NA	LMA	Tropical Northwestern Atlantic	6	5
P81.1181984	Amphimedon erina	7/21/2009	NA	Panama	1	Healthy	9.30583	-82.1732	NA	Thacker Lab	TRUE	Haplosclerida	NA	LMA	Tropical Northwestern Atlantic	1	5
PO10.3.1.1181087	Ircinia oros	3/23/2010	NA	Spain	7.6	Healthy	41.67	2.8	NA	University of Barcelona, UNC Wilmington	TRUE	Dictyoceratida	12.9	HMA	Mediterranean Sea	4	4
PO10.3.18.1181336	Ircinia oros	3/23/2010	NA	Spain	8.1	Healthy	41.67	2.8	NA	University of Barcelona, UNC Wilmington	TRUE	Dictyoceratida	12.9	HMA	Mediterranean Sea	4	4
PO10.3.7.1181810	Ircinia oros	3/23/2010	NA	Spain	8.1	Healthy	41.67	2.8	NA	University of Barcelona, UNC Wilmington	TRUE	Dictyoceratida	12.9	HMA	Mediterranean Sea	4	4
PO10.4.18.1182329	Ircinia oros	4/20/2010	NA	Spain	8.1	Healthy	41.67	2.8	NA	University of Barcelona, UNC Wilmington	TRUE	Dictyoceratida	13.6	HMA	Mediterranean Sea	4	4
PO10.4.7.1181695	Ircinia oros	4/20/2010	NA	Spain	8.1	Healthy	41.67	2.8	NA	University of Barcelona, UNC Wilmington	TRUE	Dictyoceratida	13.6	HMA	Mediterranean Sea	4	4
PO10.5.1.1181804	Ircinia oros	5/17/2010	NA	Spain	7.6	Healthy	41.67	2.8	NA	University of Barcelona, UNC Wilmington	TRUE	Dictyoceratida	15.4	HMA	Mediterranean Sea	4	4
PO10.5.18.1181613	Ircinia oros	5/17/2010	NA	Spain	8.1	Healthy	41.67	2.8	NA	University of Barcelona, UNC Wilmington	TRUE	Dictyoceratida	15.4	HMA	Mediterranean Sea	4	4
PO10.5.7.1182439	Ircinia oros	5/17/2010	NA	Spain	8.1	Healthy	41.67	2.8	NA	University of Barcelona, UNC Wilmington	TRUE	Dictyoceratida	15.4	HMA	Mediterranean Sea	4	4
SI06.11.1181362	Xestospongia bocatorensis	7/14/2006	NA	Panama	10	Healthy	9.36068	-82.278	NA	Thacker Lab	TRUE	Haplosclerida	NA	LMA	Tropical Northwestern Atlantic	6	5
SI06.133.1181554	Lissodendoryx colombiensis	7/20/2006	NA	Panama	10	Healthy	9.36068	-82.278	NA	Thacker Lab	TRUE	Poecilosclerida	NA	LMA	Tropical Northwestern Atlantic	1	5
SI06.152.1181030	Haliclona vansoesti	07/28/2006	NA	Panama	7	Healthy	9.24133	-82.1737	NA	Thacker Lab	TRUE	Haplosclerida	NA	LMA	Tropical Northwestern Atlantic	6	5
SI06.27.1182408	Tedania ignis	7/17/2006	NA	Panama	3	Healthy	9.33333	-82.25	NA	Thacker Lab	TRUE	Poecilosclerida	NA	LMA	Tropical Northwestern Atlantic	6	5
SI06.53.1182109	Lissodendoryx colombiensis	7/18/2006	NA	Panama	3	Healthy	9.35167	-82.2595	NA	Thacker Lab	TRUE	Poecilosclerida	NA	LMA	Tropical Northwestern Atlantic	1	5
SI06.54.1181028	Lissodendoryx colombiensis	7/18/2006	NA	Panama	3	Healthy	9.35167	-82.2595	NA	Thacker Lab	TRUE	Poecilosclerida	NA	LMA	Tropical Northwestern Atlantic	1	5
SI06.59.1182283	Tedania ignis	7/17/2006	NA	Panama	3	Healthy	9.33333	-82.25	NA	Thacker Lab	TRUE	Poecilosclerida	NA	LMA	Tropical Northwestern Atlantic	6	5
SI06.67.1181314	Amphimedon erina	7/19/2012	NA	Panama	2	Healthy	9.30583	-82.1732	NA	Thacker Lab	TRUE	Haplosclerida	NA	LMA	Tropical Northwestern Atlantic	1	5
SI06.78.1182147	Tedania ignis	7/19/2006	NA	Panama	2	Healthy	9.30583	-82.1732	NA	Thacker Lab	TRUE	Poecilosclerida	NA	LMA	Tropical Northwestern Atlantic	6	5
SI06.79.1182064	Amphimedon erina	7/19/2006	NA	Panama	2	Healthy	9.30583	-82.1732	NA	Thacker Lab	TRUE	Haplosclerida	NA	LMA	Tropical Northwestern Atlantic	1	5
SI06.80.1182326	Chalinula molitba	7/19/2006	NA	Panama	2	Healthy	9.30583	-82.1732	NA	Thacker Lab	TRUE	Haplosclerida	NA	LMA	Tropical Northwestern Atlantic	6	5
SI06.81.1181730	Dysidea etheria	7/19/2006	NA	Panama	2	Healthy	9.30583	-82.1732	NA	Thacker Lab	TRUE	Dictyoceratida	NA	LMA	Tropical Northwestern Atlantic	7	5
SI06.9.1181199	Xestospongia bocatorensis	7/14/2006	NA	Panama	10	Healthy	9.36068	-82.278	NA	Thacker Lab	TRUE	Haplosclerida	NA	LMA	Tropical Northwestern Atlantic	6	5
SI06.93.1181082	Dysidea etheria	7/19/2006	NA	Panama	2	Healthy	9.30583	-82.1732	NA	Thacker Lab	TRUE	Dictyoceratida	NA	LMA	Tropical Northwestern Atlantic	7	5
SI06.94.1181750	Haliclona tubifera	7/19/2006	NA	Panama	2	Healthy	9.30583	-82.1732	NA	Thacker Lab	TRUE	Haplosclerida	NA	LMA	Tropical Northwestern Atlantic	6	5
SI06.96.1182022	Dysidea etheria	7/19/2006	NA	Panama	2	Healthy	9.30583	-82.1732	NA	Thacker Lab	TRUE	Dictyoceratida	NA	LMA	Tropical Northwestern Atlantic	7	5
SI06.97.1181801	Haliclona tubifera	7/19/2006	NA	Panama	2	Healthy	9.30583	-82.1732	NA	Thacker Lab	TRUE	Haplosclerida	NA	LMA	Tropical Northwestern Atlantic	6	5
SI06x69.1181179	Chalinula molitba	7/19/2006	NA	Panama	2	Healthy	9.30583	-82.1732	NA	Thacker Lab	TRUE	Haplosclerida	NA	LMA	Tropical Northwestern Atlantic	6	5
SS.1.1.1181731	Ecionemia alata	2008-01-12	NA	New Zealand	4	NA	-36.3793	174.824	NA	University of Wuerzburg	TRUE	Tetractinellida	NA	NA	Northern New Zealand	4	3
SS.1.3.1182336	Ecionemia alata	2008-01-12	NA	New Zealand	4	NA	-36.3793	174.824	NA	University of Wuerzburg	TRUE	Tetractinellida	NA	NA	Northern New Zealand	4	3
SS.11.1.1181224	Ircinia gigantea	2009-01-04	NA	Australia	13	NA	-18.8194	147.65	NA	University of Wuerzburg	TRUE	Dictyoceratida	NA	NA	Northeast Australian Shelf	4	3
SS.11.2.1181103	Ircinia gigantea	2009-01-04	NA	Australia	13	NA	-18.8194	147.65	NA	University of Wuerzburg	TRUE	Dictyoceratida	NA	NA	Northeast Australian Shelf	4	3
SS.11.3.1181490	Ircinia gigantea	2009-01-04	NA	Australia	13	NA	-18.8194	147.65	NA	University of Wuerzburg	TRUE	Dictyoceratida	NA	NA	Northeast Australian Shelf	4	3
SS.12.1.1182362	Xestospongia testudinaria	2009-01-04	NA	Australia	13	NA	-18.8194	147.65	NA	University of Wuerzburg	TRUE	Haplosclerida	NA	HMA	Northeast Australian Shelf	4	3
SS.12.2.1181653	Xestospongia testudinaria	2009-01-04	NA	Australia	13	NA	-18.8194	147.65	NA	University of Wuerzburg	TRUE	Haplosclerida	NA	HMA	Northeast Australian Shelf	4	3
SS.12.3.1181941	Xestospongia testudinaria	2009-01-04	NA	Australia	13	NA	-18.8194	147.65	NA	University of Wuerzburg	TRUE	Haplosclerida	NA	HMA	Northeast Australian Shelf	4	3
SS.13.1.1182393	Hyrtios altum	2009-01-02	NA	Guam	10	NA	13.4554	144.645	NA	University of Wuerzburg	TRUE	Dictyoceratida	NA	HMA	Tropical Northwestern Pacific	4	3
SS.13.2.1181962	Hyrtios altum	2009-01-02	NA	Guam	10	NA	13.4554	144.645	NA	University of Wuerzburg	TRUE	Dictyoceratida	NA	HMA	Tropical Northwestern Pacific	4	3
SS.13.3.1181383	Hyrtios altum	2009-01-02	NA	Guam	10	NA	13.4554	144.645	NA	University of Wuerzburg	TRUE	Dictyoceratida	NA	HMA	Tropical Northwestern Pacific	4	3
SS.15.1.1181845	Rhabdastrella globostellata	2009-01-02	NA	Guam	10	NA	13.4554	144.645	NA	University of Wuerzburg	TRUE	Tetractinellida	NA	HMA	Tropical Northwestern Pacific	4	3
SS.15.3.1182437	Rhabdastrella globostellata	2009-01-02	NA	Guam	10	NA	13.4554	144.645	NA	University of Wuerzburg	TRUE	Tetractinellida	NA	HMA	Tropical Northwestern Pacific	4	3
SS.16.1.1181219	Stylissa massa	2009-01-02	NA	Guam	10	NA	13.4554	144.645	NA	University of Wuerzburg	TRUE	Axinellida	NA	LMA	Tropical Northwestern Pacific	6	5
SS.16.2.1181607	Stylissa massa	2009-01-02	NA	Guam	10	NA	13.4554	144.645	NA	University of Wuerzburg	TRUE	Axinellida	NA	LMA	Tropical Northwestern Pacific	6	5
SS.16.3.1182249	Stylissa massa	2009-01-02	NA	Guam	10	NA	13.4554	144.645	NA	University of Wuerzburg	TRUE	Axinellida	NA	LMA	Tropical Northwestern Pacific	6	5
SS.17.1.1181940	Xestospongia carbonaria	2009-01-02	NA	Guam	10	NA	13.4554	144.645	NA	University of Wuerzburg	TRUE	Haplosclerida	NA	NA	Tropical Northwestern Pacific	2	3
SS.17.2.1181361	Xestospongia carbonaria	2009-01-02	NA	Guam	10	NA	13.4554	144.645	NA	University of Wuerzburg	TRUE	Haplosclerida	NA	NA	Tropical Northwestern Pacific	2	3
SS.17.3.1182384	Xestospongia carbonaria	2009-01-02	NA	Guam	10	NA	13.4554	144.645	NA	University of Wuerzburg	TRUE	Haplosclerida	NA	NA	Tropical Northwestern Pacific	2	3
SS.18.1.1182319	Chondrilla australiensis	2009-01-07	NA	Australia	5.5	NA	-32.1341	115.766	NA	University of Wuerzburg	TRUE	Chondrillida	NA	HMA	Southwest Australian Shelf	6	3
SS.18.2.1181048	Chondrilla australiensis	2009-01-07	NA	Australia	5.5	NA	-32.1341	115.766	NA	University of Wuerzburg	TRUE	Chondrillida	NA	HMA	Southwest Australian Shelf	6	3
SS.18.3.1181170	Chondrilla australiensis	2009-01-07	NA	Australia	5	NA	-32.1341	115.766	NA	University of Wuerzburg	TRUE	Chondrillida	NA	HMA	Southwest Australian Shelf	6	3
SS.19.1.1181959	Hippospongia sp.	2009-01-07	NA	Australia	5	NA	-32.1341	115.766	NA	University of Wuerzburg	TRUE	Dictyoceratida	NA	HMA	Southwest Australian Shelf	4	3
SS.19.2.1182405	Hippospongia sp.	2009-01-07	NA	Australia	5	NA	-32.1341	115.766	NA	University of Wuerzburg	TRUE	Dictyoceratida	NA	HMA	Southwest Australian Shelf	4	3
SS.19.3.1181054	Hippospongia sp.	2009-01-07	NA	Australia	5	NA	-32.1341	115.766	NA	University of Wuerzburg	TRUE	Dictyoceratida	NA	HMA	Southwest Australian Shelf	4	3
SS.21.1.1181926	Aplysina archeri	2009-01-10	NA	United States of America	18	NA	24.9571	-80.4606	NA	University of Wuerzburg	TRUE	Verongiida	NA	HMA	Tropical Northwestern Atlantic	4	3
SS.21.2.1181176	Aplysina archeri	2009-01-10	NA	United States of America	18	NA	24.9571	-80.4606	NA	University of Wuerzburg	TRUE	Verongiida	NA	HMA	Tropical Northwestern Atlantic	4	3
SS.21.3.1181345	Aplysina archeri	2009-01-10	NA	United States of America	18	NA	24.9571	-80.4606	NA	University of Wuerzburg	TRUE	Verongiida	NA	HMA	Tropical Northwestern Atlantic	4	3
SS.22.1.1181505	Ircinia felix	2009-01-10	NA	United States of America	18	NA	24.9571	-80.4606	NA	University of Wuerzburg	TRUE	Dictyoceratida	NA	HMA	Tropical Northwestern Atlantic	4	3
SS.22.2.1181935	Ircinia felix	2009-01-10	NA	United States of America	18	NA	24.9571	-80.4606	NA	University of Wuerzburg	TRUE	Dictyoceratida	NA	HMA	Tropical Northwestern Atlantic	4	3
SS.22.3.1181897	Ircinia felix	2009-01-10	NA	United States of America	18	NA	24.9571	-80.4606	NA	University of Wuerzburg	TRUE	Dictyoceratida	NA	HMA	Tropical Northwestern Atlantic	4	3
SS.23.1.1181310	Aiolochroia crassa	2009-01-10	NA	United States of America	18	NA	24.9571	-80.4606	NA	University of Wuerzburg	TRUE	Verongiida	NA	HMA	Tropical Northwestern Atlantic	4	3
SS.23.2.1181484	Aiolochroia crassa	2009-01-10	NA	United States of America	18	NA	24.9571	-80.4606	NA	University of Wuerzburg	TRUE	Verongiida	NA	HMA	Tropical Northwestern Atlantic	4	3
SS.24.1.1181666	Xestospongia muta	2009-01-10	NA	United States of America	18	NA	24.9571	-80.4606	NA	University of Wuerzburg	TRUE	Haplosclerida	NA	HMA	Tropical Northwestern Atlantic	4	3
SS.24.2.1182043	Xestospongia muta	2009-01-10	NA	United States of America	18	NA	24.9571	-80.4606	NA	University of Wuerzburg	TRUE	Haplosclerida	NA	HMA	Tropical Northwestern Atlantic	4	3
SS.25.1.1182339	Aplysina aerophoba	2009-01-04	NA	Croatia	8.5	NA	45.1313	13.6662	NA	University of Wuerzburg	TRUE	Verongiida	NA	HMA	Mediterranean Sea	4	4
SS.25.2.1182078	Aplysina aerophoba	2009-01-04	NA	Croatia	8.5	NA	45.1313	13.6662	NA	University of Wuerzburg	TRUE	Verongiida	NA	HMA	Mediterranean Sea	4	4
SS.25.3.1181172	Aplysina aerophoba	2009-01-04	NA	Croatia	8.5	NA	45.1313	13.6662	NA	University of Wuerzburg	TRUE	Verongiida	NA	HMA	Mediterranean Sea	4	4
SS.26.1.1182086	Aplysina cavernicola	2009-01-04	NA	France	15	NA	43.1979	5.36335	NA	University of Wuerzburg	TRUE	Verongiida	NA	HMA	Mediterranean Sea	4	4
SS.26.2.1181299	Aplysina cavernicola	2009-01-04	NA	France	15	NA	43.1979	5.36335	NA	University of Wuerzburg	TRUE	Verongiida	NA	HMA	Mediterranean Sea	4	4
SS.26.3.1181759	Aplysina cavernicola	2009-01-04	NA	France	15	NA	43.1979	5.36335	NA	University of Wuerzburg	TRUE	Verongiida	NA	HMA	Mediterranean Sea	4	4
SS.27.1.1181343	Ircinia variabilis	2009-01-04	NA	France	15	NA	43.1979	5.36335	NA	University of Wuerzburg	TRUE	Dictyoceratida	NA	HMA	Mediterranean Sea	4	4
SS.27.2.1181881	Ircinia variabilis	2009-01-04	NA	France	15	NA	43.1979	5.36335	NA	University of Wuerzburg	TRUE	Dictyoceratida	NA	HMA	Mediterranean Sea	4	4
SS.27.3.1181571	Ircinia variabilis	2009-01-04	NA	France	15	NA	43.1979	5.36335	NA	University of Wuerzburg	TRUE	Dictyoceratida	NA	HMA	Mediterranean Sea	4	4
SS.28.1.1181990	Petrosia ficiformis	2009-01-04	NA	France	15	NA	43.1979	5.36335	NA	University of Wuerzburg	TRUE	Haplosclerida	NA	HMA	Mediterranean Sea	4	4
SS.28.2.1181367	Petrosia ficiformis	2009-01-04	NA	France	15	NA	43.1979	5.36335	NA	University of Wuerzburg	TRUE	Haplosclerida	NA	HMA	Mediterranean Sea	4	4
SS.28.3.1181609	Petrosia ficiformis	2009-01-04	NA	France	15	NA	43.1979	5.36335	NA	University of Wuerzburg	TRUE	Haplosclerida	NA	HMA	Mediterranean Sea	4	4
SS.29.1.1181936	Pseudocorticium jarrei	2009-01-04	NA	France	15	NA	43.1979	5.36335	NA	University of Wuerzburg	TRUE	Plakinidae	NA	HMA	Mediterranean Sea	4	4
SS.29.2.1182178	Pseudocorticium jarrei	2009-01-04	NA	France	15	NA	43.1979	5.36335	NA	University of Wuerzburg	TRUE	Plakinidae	NA	HMA	Mediterranean Sea	4	4
SS.29.3.1181799	Pseudocorticium jarrei	2009-01-04	NA	France	15	NA	43.1979	5.36335	NA	University of Wuerzburg	TRUE	Plakinidae	NA	HMA	Mediterranean Sea	4	4
SS.3.1.1181126	Stelletta maori	2008-01-12	NA	New Zealand	4	NA	-36.3793	174.824	NA	University of Wuerzburg	TRUE	Tetractinellida	NA	HMA	Northern New Zealand	4	3
SS.3.2.1181466	Stelletta maori	2008-01-12	NA	New Zealand	4	NA	-36.3793	174.824	NA	University of Wuerzburg	TRUE	Tetractinellida	NA	HMA	Northern New Zealand	4	3
SS.3.3.1181253	Stelletta maori	2008-01-12	NA	New Zealand	4	NA	-36.3793	174.824	NA	University of Wuerzburg	TRUE	Tetractinellida	NA	HMA	Northern New Zealand	4	3
SS.31.1.1181036	Hyrtios erectus	2009-01-04	NA	Israel	5	Healthy	29.5577	34.9519	NA	University of Wuerzburg	TRUE	Dictyoceratida	NA	HMA	Red Sea and Gulf of Aden	4	3
SS.31.2.1181598	Hyrtios erectus	2009-01-04	NA	Israel	5	Healthy	29.5577	34.9519	NA	University of Wuerzburg	TRUE	Dictyoceratida	NA	HMA	Red Sea and Gulf of Aden	4	3
SS.31.3.1181411	Hyrtios erectus	2009-01-04	NA	Israel	5	Healthy	29.5577	34.9519	NA	University of Wuerzburg	TRUE	Dictyoceratida	NA	HMA	Red Sea and Gulf of Aden	4	3
SS.32.1.1181161	Theonella swinhoei	2009-01-04	NA	Israel	1.5	Healthy	29.5577	34.9519	NA	University of Wuerzburg	TRUE	Tetractinellida	NA	HMA	Red Sea and Gulf of Aden	4	3
SS.32.3.1182008	Theonella swinhoei	2009-01-04	NA	Israel	1.5	Healthy	29.5577	34.9519	NA	University of Wuerzburg	TRUE	Tetractinellida	NA	HMA	Red Sea and Gulf of Aden	4	3
SS.5.1.1181880	Stelletta aremaria	2009-01-08	NA	New Zealand	11	NA	-41.333	174.75	NA	University of Wuerzburg	TRUE	Tetractinellida	NA	NA	Southern New Zealand	4	3
SS.5.2.1181515	Stelletta aremaria	2009-01-08	NA	New Zealand	11	NA	-41.333	174.75	NA	University of Wuerzburg	TRUE	Tetractinellida	NA	NA	Southern New Zealand	4	3
SS.5.3.1181950	Stelletta aremaria	2009-01-08	NA	New Zealand	11	NA	-41.333	174.75	NA	University of Wuerzburg	TRUE	Tetractinellida	NA	NA	Southern New Zealand	4	3
SS.6.1.1182332	Ecionemia alata	2009-01-08	NA	New Zealand	11	NA	-41.333	174.75	NA	University of Wuerzburg	TRUE	Tetractinellida	NA	NA	Southern New Zealand	4	3
SS.6.2.1181938	Ecionemia alata	2009-01-08	NA	New Zealand	11	NA	-41.333	174.75	NA	University of Wuerzburg	TRUE	Tetractinellida	NA	NA	Southern New Zealand	4	3
SS.6.3.1181813	Ecionemia alata	2009-01-08	NA	New Zealand	11	NA	-41.333	174.75	NA	University of Wuerzburg	TRUE	Tetractinellida	NA	NA	Southern New Zealand	4	3
SS.8.1.1182306	Plakina trilopha	2009-01-08	NA	New Zealand	11	NA	-41.333	174.75	NA	University of Wuerzburg	TRUE	Plakinidae	NA	NA	Southern New Zealand	1	1
SS.8.2.1181152	Plakina trilopha	2009-01-08	NA	New Zealand	11	NA	-41.333	174.75	NA	University of Wuerzburg	TRUE	Plakinidae	NA	NA	Southern New Zealand	1	1
SS.9.1.1182432	Cymbastela coralliophila	2009-01-04	NA	Australia	13	NA	-18.8194	147.65	NA	University of Wuerzburg	TRUE	Axinellida	NA	NA	Northeast Australian Shelf	5	2
SS.9.2.1181368	Cymbastela coralliophila	2009-01-04	NA	Australia	13	NA	-18.8194	147.65	NA	University of Wuerzburg	TRUE	Axinellida	NA	NA	Northeast Australian Shelf	5	2
SS.9.3.1181489	Cymbastela coralliophila	2009-01-04	NA	Australia	13	NA	-18.8194	147.65	NA	University of Wuerzburg	TRUE	Axinellida	NA	NA	Northeast Australian Shelf	5	2
SW.05.1182082	Phakellia ventilabrum	8/29/2012	NA	Sweden	155	Healthy	59.0003	11.185	NA	Tj?ÔøΩrn?ÔøΩ Marine Biological Laboratory	TRUE	Bubarida	NA	LMA	Northern European Seas	3	5
SW.06.1181266	Geodia barretti	8/29/2012	NA	Sweden	149	Healthy	59.0003	11.185	NA	Tj?ÔøΩrn?ÔøΩ Marine Biological Laboratory	TRUE	Tetractinellida	NA	HMA	Northern European Seas	7	2
SW.08.1182418	Geodia barretti	8/29/2012	NA	Sweden	158	Healthy	59.0003	11.185	NA	Tj?ÔøΩrn?ÔøΩ Marine Biological Laboratory	TRUE	Tetractinellida	NA	HMA	Northern European Seas	7	2
SW.09.1181888	Phakellia ventilabrum	8/29/2012	NA	Sweden	150	Healthy	59.0003	11.185	NA	Tj?ÔøΩrn?ÔøΩ Marine Biological Laboratory	TRUE	Bubarida	NA	LMA	Northern European Seas	3	5
SW.227.1181834	Myxilla sp.	2012-04-09	NA	Sweden	25	Healthy	59.0431	11.2422	NA	Tj?ÔøΩrn?ÔøΩ Marine Biological Laboratory	TRUE	Poecilosclerida	NA	LMA	Northern European Seas	3	5
SW.233.1182354	Myxilla sp.	2012-04-09	NA	Sweden	25	Healthy	59.0431	11.2422	NA	Tj?ÔøΩrn?ÔøΩ Marine Biological Laboratory	TRUE	Poecilosclerida	NA	LMA	Northern European Seas	3	5
SW.234.1181312	Myxilla sp.	2012-04-09	NA	Sweden	25	Healthy	59.0431	11.2422	NA	Tj?ÔøΩrn?ÔøΩ Marine Biological Laboratory	TRUE	Poecilosclerida	NA	LMA	Northern European Seas	3	5
SW.241.1181707	Halichondria panicea	2012-04-09	NA	Sweden	7	Healthy	58.9833	11.2767	NA	Tj?ÔøΩrn?ÔøΩ Marine Biological Laboratory	TRUE	Suberitida	NA	LMA	Northern European Seas	3	5
SW.245.1181828	Halichondria panicea	2012-05-09	NA	Sweden	5	Healthy	58.9833	11.2767	NA	Tj?ÔøΩrn?ÔøΩ Marine Biological Laboratory	TRUE	Suberitida	NA	LMA	Northern European Seas	3	5
SW.310.1181221	Phakellia ventilabrum	9/13/2012	NA	Sweden	117	Healthy	59.1503	11.2353	NA	Tj?ÔøΩrn?ÔøΩ Marine Biological Laboratory	TRUE	Bubarida	NA	LMA	Northern European Seas	3	5
SW.312.1182235	Geodia barretti	9/13/2012	NA	Sweden	154	Healthy	59.1503	11.2353	NA	Tj?ÔøΩrn?ÔøΩ Marine Biological Laboratory	TRUE	Tetractinellida	NA	HMA	Northern European Seas	7	2
SW.38.1181878	Axinella infundibuliformis	8/31/2012	NA	Sweden	62	Healthy	58.8967	11.2708	NA	Tj?ÔøΩrn?ÔøΩ Marine Biological Laboratory	TRUE	Axinellida	NA	LMA	Northern European Seas	4	2
SW.60.1181701	Halichondria panicea	2013-06-09	NA	Sweden	2	Healthy	58.8291	11.0832	NA	Tj?ÔøΩrn?ÔøΩ Marine Biological Laboratory	TRUE	Suberitida	NA	LMA	Northern European Seas	3	5
TO10.10.19.1181285	Ircinia oros	10/28/2010	NA	Spain	12.7	Healthy	41.72	2.94	NA	University of Barcelona, UNC Wilmington	TRUE	Dictyoceratida	17.4	HMA	Mediterranean Sea	4	4
TO10.10.22.1182152	Ircinia oros	10/28/2010	NA	Spain	13.6	Healthy	41.72	2.94	NA	University of Barcelona, UNC Wilmington	TRUE	Dictyoceratida	17.4	HMA	Mediterranean Sea	4	4
TO10.10.7.1181236	Ircinia oros	10/28/2010	NA	Spain	14.3	Healthy	41.72	2.94	NA	University of Barcelona, UNC Wilmington	TRUE	Dictyoceratida	17.4	HMA	Mediterranean Sea	4	4
TO10.11.19.1182313	Ircinia oros	11/16/2010	NA	Spain	12.7	Healthy	41.72	2.94	NA	University of Barcelona, UNC Wilmington	TRUE	Dictyoceratida	15.9	HMA	Mediterranean Sea	4	4
TO10.11.22.1181428	Ircinia oros	11/16/2010	NA	Spain	13.6	Healthy	41.72	2.94	NA	University of Barcelona, UNC Wilmington	TRUE	Dictyoceratida	15.9	HMA	Mediterranean Sea	4	4
TO10.11.7.1182199	Ircinia oros	11/16/2010	NA	Spain	14.3	Healthy	41.72	2.94	NA	University of Barcelona, UNC Wilmington	TRUE	Dictyoceratida	15.9	HMA	Mediterranean Sea	4	4
TO10.12.19.1181507	Ircinia oros	12/30/2010	NA	Spain	12.7	Healthy	41.72	2.94	NA	University of Barcelona, UNC Wilmington	TRUE	Dictyoceratida	13.7	HMA	Mediterranean Sea	4	4
TO10.12.22.1182353	Ircinia oros	12/30/2010	NA	Spain	13.6	Healthy	41.72	2.94	NA	University of Barcelona, UNC Wilmington	TRUE	Dictyoceratida	13.7	HMA	Mediterranean Sea	4	4
TO10.12.7.1182061	Ircinia oros	12/30/2010	NA	Spain	14.3	Healthy	41.72	2.94	NA	University of Barcelona, UNC Wilmington	TRUE	Dictyoceratida	13.7	HMA	Mediterranean Sea	4	4
TO10.6.19.1182323	Ircinia oros	6/22/2010	NA	Spain	12.7	Healthy	41.72	2.94	NA	University of Barcelona, UNC Wilmington	TRUE	Dictyoceratida	17.9	HMA	Mediterranean Sea	4	4
TO10.6.22.1182060	Ircinia oros	6/22/2010	NA	Spain	13.6	Healthy	41.72	2.94	NA	University of Barcelona, UNC Wilmington	TRUE	Dictyoceratida	17.9	HMA	Mediterranean Sea	4	4
TO10.6.7.1181390	Ircinia oros	6/22/2010	NA	Spain	14.3	Healthy	41.72	2.94	NA	University of Barcelona, UNC Wilmington	TRUE	Dictyoceratida	17.9	HMA	Mediterranean Sea	4	4
TO10.7.22.1181634	Ircinia oros	7/28/2010	NA	Spain	13.6	Healthy	41.72	2.94	NA	University of Barcelona, UNC Wilmington	TRUE	Dictyoceratida	22.5	HMA	Mediterranean Sea	4	4
TO10.7.7.1182167	Ircinia oros	7/28/2010	NA	Spain	14.3	Healthy	41.72	2.94	NA	University of Barcelona, UNC Wilmington	TRUE	Dictyoceratida	22.5	HMA	Mediterranean Sea	4	4
TO10.8.19.1181194	Ircinia oros	8/24/2010	NA	Spain	12.7	Healthy	41.72	2.94	NA	University of Barcelona, UNC Wilmington	TRUE	Dictyoceratida	16.3	HMA	Mediterranean Sea	4	4
TO10.8.22.1181724	Ircinia oros	8/24/2010	NA	Spain	13.6	Healthy	41.72	2.94	NA	University of Barcelona, UNC Wilmington	TRUE	Dictyoceratida	16.3	HMA	Mediterranean Sea	4	4
TO10.8.7.1181344	Ircinia oros	8/24/2010	NA	Spain	14.3	Healthy	41.72	2.94	NA	University of Barcelona, UNC Wilmington	TRUE	Dictyoceratida	16.3	HMA	Mediterranean Sea	4	4
TO10.9.19.1182352	Ircinia oros	9/28/2010	NA	Spain	12.7	Healthy	41.72	2.94	NA	University of Barcelona, UNC Wilmington	TRUE	Dictyoceratida	20	HMA	Mediterranean Sea	4	4
TO10.9.22.1181891	Ircinia oros	9/28/2010	NA	Spain	13.6	Healthy	41.72	2.94	NA	University of Barcelona, UNC Wilmington	TRUE	Dictyoceratida	20	HMA	Mediterranean Sea	4	4
TO10.9.7.1182379	Ircinia oros	9/28/2010	NA	Spain	14.3	Healthy	41.72	2.94	NA	University of Barcelona, UNC Wilmington	TRUE	Dictyoceratida	20	HMA	Mediterranean Sea	4	4
TO11.1.19.1181331	Ircinia oros	1/25/2011	NA	Spain	12.7	Healthy	41.72	2.94	NA	University of Barcelona, UNC Wilmington	TRUE	Dictyoceratida	12.7	HMA	Mediterranean Sea	4	4
TO11.1.22.1181309	Ircinia oros	1/25/2011	NA	Spain	13.6	Healthy	41.72	2.94	NA	University of Barcelona, UNC Wilmington	TRUE	Dictyoceratida	12.7	HMA	Mediterranean Sea	4	4
TO11.1.7.1182129	Ircinia oros	1/25/2011	NA	Spain	14.3	Healthy	41.72	2.94	NA	University of Barcelona, UNC Wilmington	TRUE	Dictyoceratida	12.7	HMA	Mediterranean Sea	4	4
TO11.2.19.1181348	Ircinia oros	2/24/2011	NA	Spain	12.7	Healthy	41.72	2.94	NA	University of Barcelona, UNC Wilmington	TRUE	Dictyoceratida	12.6	HMA	Mediterranean Sea	4	4
TO11.2.22.1181591	Ircinia oros	2/24/2011	NA	Spain	13.6	Healthy	41.72	2.94	NA	University of Barcelona, UNC Wilmington	TRUE	Dictyoceratida	12.6	HMA	Mediterranean Sea	4	4
TO11.2.7.1181067	Ircinia oros	2/24/2011	NA	Spain	14.3	Healthy	41.72	2.94	NA	University of Barcelona, UNC Wilmington	TRUE	Dictyoceratida	12.6	HMA	Mediterranean Sea	4	4
TO11.3.19.1182054	Ircinia oros	3/29/2011	NA	Spain	12.7	Healthy	41.72	2.94	NA	University of Barcelona, UNC Wilmington	TRUE	Dictyoceratida	13.1	HMA	Mediterranean Sea	4	4
TO11.3.22.1182173	Ircinia oros	3/29/2011	NA	Spain	13.6	Healthy	41.72	2.94	NA	University of Barcelona, UNC Wilmington	TRUE	Dictyoceratida	13.1	HMA	Mediterranean Sea	4	4
TO11.3.7.1182220	Ircinia oros	3/29/2011	NA	Spain	14.3	Healthy	41.72	2.94	NA	University of Barcelona, UNC Wilmington	TRUE	Dictyoceratida	13.1	HMA	Mediterranean Sea	4	4
TO11.4.19.1182010	Ircinia oros	2011-11-04	NA	Spain	12.7	Healthy	41.72	2.94	NA	University of Barcelona, UNC Wilmington	TRUE	Dictyoceratida	14.2	HMA	Mediterranean Sea	4	4
TO11.4.7.1181284	Ircinia oros	2011-11-04	NA	Spain	14.3	Healthy	41.72	2.94	NA	University of Barcelona, UNC Wilmington	TRUE	Dictyoceratida	14.2	HMA	Mediterranean Sea	4	4
TO11.5.19.1181908	Ircinia oros	2011-06-05	NA	Spain	12.7	Healthy	41.72	2.94	NA	University of Barcelona, UNC Wilmington	TRUE	Dictyoceratida	16.3	HMA	Mediterranean Sea	4	4
TO11.5.22.1182003	Ircinia oros	2011-06-05	NA	Spain	13.6	Healthy	41.72	2.94	NA	University of Barcelona, UNC Wilmington	TRUE	Dictyoceratida	16.3	HMA	Mediterranean Sea	4	4
TO11.5.7.1181053	Ircinia oros	2011-06-05	NA	Spain	14.3	Healthy	41.72	2.94	NA	University of Barcelona, UNC Wilmington	TRUE	Dictyoceratida	16.3	HMA	Mediterranean Sea	4	4
TO11.6.19.1181600	Ircinia oros	2011-06-06	NA	Spain	12.7	Healthy	41.72	2.94	NA	University of Barcelona, UNC Wilmington	TRUE	Dictyoceratida	18.5	HMA	Mediterranean Sea	4	4
TO11.7.19.1182254	Ircinia oros	7/14/2011	NA	Spain	12.7	Healthy	41.72	2.94	NA	University of Barcelona, UNC Wilmington	TRUE	Dictyoceratida	22.4	HMA	Mediterranean Sea	4	4
TO11.8.19.1182366	Ircinia oros	2011-03-08	NA	Spain	12.7	Healthy	41.72	2.94	NA	University of Barcelona, UNC Wilmington	TRUE	Dictyoceratida	22.1	HMA	Mediterranean Sea	4	4
TO11.8.22.1181841	Ircinia oros	2011-03-08	NA	Spain	13.6	Healthy	41.72	2.94	NA	University of Barcelona, UNC Wilmington	TRUE	Dictyoceratida	22.1	HMA	Mediterranean Sea	4	4
TO11.8.7.1181052	Ircinia oros	2011-03-08	NA	Spain	14.3	Healthy	41.72	2.94	NA	University of Barcelona, UNC Wilmington	TRUE	Dictyoceratida	22.1	HMA	Mediterranean Sea	4	4
TV10.10.12.1181903	Ircinia variabilis	10/28/2010	NA	Spain	11.9	Healthy	41.72	2.94	NA	University of Barcelona, UNC Wilmington	TRUE	Dictyoceratida	17.4	HMA	Mediterranean Sea	4	4
TV10.10.2.1181694	Ircinia variabilis	10/28/2010	NA	Spain	11.8	Healthy	41.72	2.94	NA	University of Barcelona, UNC Wilmington	TRUE	Dictyoceratida	17.4	HMA	Mediterranean Sea	4	4
TV10.10.7.1181679	Ircinia variabilis	10/28/2010	NA	Spain	13	Healthy	41.72	2.94	NA	University of Barcelona, UNC Wilmington	TRUE	Dictyoceratida	17.4	HMA	Mediterranean Sea	4	4
TV10.11.12.1181165	Ircinia variabilis	11/16/2010	NA	Spain	11.9	Healthy	41.72	2.94	NA	University of Barcelona, UNC Wilmington	TRUE	Dictyoceratida	15.9	HMA	Mediterranean Sea	4	4
TV10.11.2.1182269	Ircinia variabilis	11/16/2010	NA	Spain	11.8	Healthy	41.72	2.94	NA	University of Barcelona, UNC Wilmington	TRUE	Dictyoceratida	15.9	HMA	Mediterranean Sea	4	4
TV10.11.7.1182081	Ircinia variabilis	11/16/2010	NA	Spain	13	Healthy	41.72	2.94	NA	University of Barcelona, UNC Wilmington	TRUE	Dictyoceratida	15.9	HMA	Mediterranean Sea	4	4
TV10.12.12.1181404	Ircinia variabilis	12/29/2010	NA	Spain	11.9	Healthy	41.72	2.94	NA	University of Barcelona, UNC Wilmington	TRUE	Dictyoceratida	13.7	HMA	Mediterranean Sea	4	4
TV10.12.2.1181818	Ircinia variabilis	12/29/2010	NA	Spain	11.8	Healthy	41.72	2.94	NA	University of Barcelona, UNC Wilmington	TRUE	Dictyoceratida	13.7	HMA	Mediterranean Sea	4	4
TV10.12.7.1181211	Ircinia variabilis	12/29/2010	NA	Spain	13	Healthy	41.72	2.94	NA	University of Barcelona, UNC Wilmington	TRUE	Dictyoceratida	13.7	HMA	Mediterranean Sea	4	4
TV10.3.12.1182038	Ircinia variabilis	3/24/2010	NA	Spain	11.9	Healthy	41.72	2.94	NA	University of Barcelona, UNC Wilmington	TRUE	Dictyoceratida	12.9	HMA	Mediterranean Sea	4	4
TV10.3.2.1181796	Ircinia variabilis	3/24/2010	NA	Spain	11.8	Healthy	41.72	2.94	NA	University of Barcelona, UNC Wilmington	TRUE	Dictyoceratida	12.9	HMA	Mediterranean Sea	4	4
TV10.3.7.1181541	Ircinia variabilis	3/24/2010	NA	Spain	13	Healthy	41.72	2.94	NA	University of Barcelona, UNC Wilmington	TRUE	Dictyoceratida	12.9	HMA	Mediterranean Sea	4	4
TV10.4.12.1181850	Ircinia variabilis	4/24/2010	NA	Spain	11.9	Healthy	41.72	2.94	NA	University of Barcelona, UNC Wilmington	TRUE	Dictyoceratida	13.6	HMA	Mediterranean Sea	4	4
TV10.4.2.1181247	Ircinia variabilis	4/24/2010	NA	Spain	11.8	Healthy	41.72	2.94	NA	University of Barcelona, UNC Wilmington	TRUE	Dictyoceratida	13.6	HMA	Mediterranean Sea	4	4
TV10.4.7.1181534	Ircinia variabilis	4/24/2010	NA	Spain	13	Healthy	41.72	2.94	NA	University of Barcelona, UNC Wilmington	TRUE	Dictyoceratida	13.6	HMA	Mediterranean Sea	4	4
TV10.5.12.1181986	Ircinia variabilis	5/19/2010	NA	Spain	11.9	Healthy	41.72	2.94	NA	University of Barcelona, UNC Wilmington	TRUE	Dictyoceratida	15.4	HMA	Mediterranean Sea	4	4
TV10.5.2.1181137	Ircinia variabilis	5/19/2010	NA	Spain	11.8	Healthy	41.72	2.94	NA	University of Barcelona, UNC Wilmington	TRUE	Dictyoceratida	15.4	HMA	Mediterranean Sea	4	4
TV10.5.7.1182192	Ircinia variabilis	5/19/2010	NA	Spain	13	Healthy	41.72	2.94	NA	University of Barcelona, UNC Wilmington	TRUE	Dictyoceratida	15.4	HMA	Mediterranean Sea	4	4
TV10.6.12.1181765	Ircinia variabilis	6/21/2010	NA	Spain	11.9	Healthy	41.72	2.94	NA	University of Barcelona, UNC Wilmington	TRUE	Dictyoceratida	17.9	HMA	Mediterranean Sea	4	4
TV10.6.2.1182331	Ircinia variabilis	6/21/2010	NA	Spain	11.8	Healthy	41.72	2.94	NA	University of Barcelona, UNC Wilmington	TRUE	Dictyoceratida	17.9	HMA	Mediterranean Sea	4	4
TV10.6.7.1182389	Ircinia variabilis	6/21/2010	NA	Spain	13	Healthy	41.72	2.94	NA	University of Barcelona, UNC Wilmington	TRUE	Dictyoceratida	17.9	HMA	Mediterranean Sea	4	4
TV10.7.12.1181055	Ircinia variabilis	7/28/2010	NA	Spain	11.9	Healthy	41.72	2.94	NA	University of Barcelona, UNC Wilmington	TRUE	Dictyoceratida	22.5	HMA	Mediterranean Sea	4	4
TV10.7.2.1181625	Ircinia variabilis	7/28/2010	NA	Spain	11.8	Healthy	41.72	2.94	NA	University of Barcelona, UNC Wilmington	TRUE	Dictyoceratida	22.5	HMA	Mediterranean Sea	4	4
TV10.7.7.1182251	Ircinia variabilis	7/28/2010	NA	Spain	13	Healthy	41.72	2.94	NA	University of Barcelona, UNC Wilmington	TRUE	Dictyoceratida	22.5	HMA	Mediterranean Sea	4	4
TV10.8.12.1181313	Ircinia variabilis	8/24/2010	NA	Spain	11.9	Healthy	41.72	2.94	NA	University of Barcelona, UNC Wilmington	TRUE	Dictyoceratida	16.3	HMA	Mediterranean Sea	4	4
TV10.8.2.1181576	Ircinia variabilis	8/24/2010	NA	Spain	11.8	Healthy	41.72	2.94	NA	University of Barcelona, UNC Wilmington	TRUE	Dictyoceratida	16.3	HMA	Mediterranean Sea	4	4
TV10.8.7.1181883	Ircinia variabilis	8/24/2010	NA	Spain	13	Healthy	41.72	2.94	NA	University of Barcelona, UNC Wilmington	TRUE	Dictyoceratida	16.3	HMA	Mediterranean Sea	4	4
TV10.9.12.1181059	Ircinia variabilis	9/28/2010	NA	Spain	11.9	Healthy	41.72	2.94	NA	University of Barcelona, UNC Wilmington	TRUE	Dictyoceratida	20	HMA	Mediterranean Sea	4	4
TV10.9.7.1181743	Ircinia variabilis	9/28/2010	NA	Spain	13	Healthy	41.72	2.94	NA	University of Barcelona, UNC Wilmington	TRUE	Dictyoceratida	20	HMA	Mediterranean Sea	4	4
TV11.1.12.1182117	Ircinia variabilis	1/21/2011	NA	Spain	11.9	Healthy	41.72	2.94	NA	University of Barcelona, UNC Wilmington	TRUE	Dictyoceratida	12.7	HMA	Mediterranean Sea	4	4
TV11.1.2.1182346	Ircinia variabilis	1/21/2011	NA	Spain	11.8	Healthy	41.72	2.94	NA	University of Barcelona, UNC Wilmington	TRUE	Dictyoceratida	12.7	HMA	Mediterranean Sea	4	4
TV11.1.7.1181486	Ircinia variabilis	1/21/2011	NA	Spain	13	Healthy	41.72	2.94	NA	University of Barcelona, UNC Wilmington	TRUE	Dictyoceratida	12.7	HMA	Mediterranean Sea	4	4
TV11.2.12.1181251	Ircinia variabilis	2/23/2011	NA	Spain	11.9	Healthy	41.72	2.94	NA	University of Barcelona, UNC Wilmington	TRUE	Dictyoceratida	12.6	HMA	Mediterranean Sea	4	4
TV11.2.2.1181754	Ircinia variabilis	2/23/2011	NA	Spain	11.8	Healthy	41.72	2.94	NA	University of Barcelona, UNC Wilmington	TRUE	Dictyoceratida	12.6	HMA	Mediterranean Sea	4	4
TV11.2.7.1182044	Ircinia variabilis	2/23/2011	NA	Spain	13	Healthy	41.72	2.94	NA	University of Barcelona, UNC Wilmington	TRUE	Dictyoceratida	12.6	HMA	Mediterranean Sea	4	4
TV11.3.12.1182386	Ircinia variabilis	3/18/2011	NA	Spain	11.9	Healthy	41.72	2.94	NA	University of Barcelona, UNC Wilmington	TRUE	Dictyoceratida	13.1	HMA	Mediterranean Sea	4	4
TV11.3.2.1181705	Ircinia variabilis	3/18/2011	NA	Spain	11.8	Healthy	41.72	2.94	NA	University of Barcelona, UNC Wilmington	TRUE	Dictyoceratida	13.1	HMA	Mediterranean Sea	4	4
TV11.3.7.1182361	Ircinia variabilis	3/18/2011	NA	Spain	13	Healthy	41.72	2.94	NA	University of Barcelona, UNC Wilmington	TRUE	Dictyoceratida	13.1	HMA	Mediterranean Sea	4	4
TV11.4.12.1181118	Ircinia variabilis	2011-11-04	NA	Spain	11.9	Healthy	41.72	2.94	NA	University of Barcelona, UNC Wilmington	TRUE	Dictyoceratida	14.2	HMA	Mediterranean Sea	4	4
TV11.4.2.1182292	Ircinia variabilis	2011-11-04	NA	Spain	11.8	Healthy	41.72	2.94	NA	University of Barcelona, UNC Wilmington	TRUE	Dictyoceratida	14.2	HMA	Mediterranean Sea	4	4
TV11.4.7.1182039	Ircinia variabilis	2011-11-04	NA	Spain	13	Healthy	41.72	2.94	NA	University of Barcelona, UNC Wilmington	TRUE	Dictyoceratida	14.2	HMA	Mediterranean Sea	4	4
TV11.5.12.1181838	Ircinia variabilis	2011-06-05	NA	Spain	11.9	Healthy	41.72	2.94	NA	University of Barcelona, UNC Wilmington	TRUE	Dictyoceratida	16.3	HMA	Mediterranean Sea	4	4
TV11.5.2.1182208	Ircinia variabilis	2011-06-05	NA	Spain	11.8	Healthy	41.72	2.94	NA	University of Barcelona, UNC Wilmington	TRUE	Dictyoceratida	16.3	HMA	Mediterranean Sea	4	4
TV11.5.7.1182314	Ircinia variabilis	2011-06-05	NA	Spain	13	Healthy	41.72	2.94	NA	University of Barcelona, UNC Wilmington	TRUE	Dictyoceratida	16.3	HMA	Mediterranean Sea	4	4
TV11.6.12.1181391	Ircinia variabilis	2011-06-06	NA	Spain	11.9	Healthy	41.72	2.94	NA	University of Barcelona, UNC Wilmington	TRUE	Dictyoceratida	18.5	HMA	Mediterranean Sea	4	4
TV11.6.2.1181814	Ircinia variabilis	2011-06-06	NA	Spain	11.8	Healthy	41.72	2.94	NA	University of Barcelona, UNC Wilmington	TRUE	Dictyoceratida	18.5	HMA	Mediterranean Sea	4	4
TV11.6.7.1182221	Ircinia variabilis	2011-06-06	NA	Spain	13	Healthy	41.72	2.94	NA	University of Barcelona, UNC Wilmington	TRUE	Dictyoceratida	18.5	HMA	Mediterranean Sea	4	4
TV11.7.12.1181394	Ircinia variabilis	7/14/2011	NA	Spain	11.9	Healthy	41.72	2.94	NA	University of Barcelona, UNC Wilmington	TRUE	Dictyoceratida	22.4	HMA	Mediterranean Sea	4	4
TV11.7.2.1181239	Ircinia variabilis	7/14/2011	NA	Spain	11.8	Healthy	41.72	2.94	NA	University of Barcelona, UNC Wilmington	TRUE	Dictyoceratida	22.4	HMA	Mediterranean Sea	4	4
TV11.7.7.1181561	Ircinia variabilis	7/14/2011	NA	Spain	13	Healthy	41.72	2.94	NA	University of Barcelona, UNC Wilmington	TRUE	Dictyoceratida	22.4	HMA	Mediterranean Sea	4	4
TV11.8.12.1181970	Ircinia variabilis	2011-03-08	NA	Spain	11.9	Healthy	41.72	2.94	NA	University of Barcelona, UNC Wilmington	TRUE	Dictyoceratida	22.1	HMA	Mediterranean Sea	4	4
TV11.8.2.1181957	Ircinia variabilis	2011-03-08	NA	Spain	11.8	Healthy	41.72	2.94	NA	University of Barcelona, UNC Wilmington	TRUE	Dictyoceratida	22.1	HMA	Mediterranean Sea	4	4
TV11.8.7.1181932	Ircinia variabilis	2011-03-08	NA	Spain	13	Healthy	41.72	2.94	NA	University of Barcelona, UNC Wilmington	TRUE	Dictyoceratida	22.1	HMA	Mediterranean Sea	4	4
Webster.1.B7.19.1181342	Ianthella basta	6/15/2008	NA	Australia	15	Healthy	-9.74967	143.399	NA	Nicole Webster	TRUE	Verongiida	26.6	LMA	Northeast Australian Shelf	5	5
Webster.1.B8.20.1181164	Ianthella basta	6/15/2008	NA	Australia	15	Healthy	-9.74967	143.399	NA	Nicole Webster	TRUE	Verongiida	26.6	LMA	Northeast Australian Shelf	5	5
Webster.1.B9.21.1181601	Ianthella basta	6/15/2008	NA	Australia	15	Healthy	-9.74967	143.399	NA	Nicole Webster	TRUE	Verongiida	26.6	LMA	Northeast Australian Shelf	5	5
Webster.1.D1.37.1182446	Rhopaloeides odorabile	9/25/2012	NA	Australia	12	Healthy	-18.8226	147.638	NA	Nicole Webster	TRUE	Dictyoceratida	23.5	HMA	Northeast Australian Shelf	4	3
Webster.1.D11.47.1182116	Cymbastela coralliophila	9/25/2012	NA	Australia	5	Healthy	-18.8226	147.638	NA	Nicole Webster	TRUE	Axinellida	23.5	NA	Northeast Australian Shelf	5	2
Webster.1.D12.48.1182260	Cymbastela coralliophila	9/25/2012	NA	Australia	5	Healthy	-18.8226	147.638	NA	Nicole Webster	TRUE	Axinellida	23.5	NA	Northeast Australian Shelf	5	2
Webster.1.D3.39.1181078	Ianthella basta	9/25/2012	NA	Australia	12	Healthy	-18.8226	147.638	NA	Nicole Webster	TRUE	Verongiida	23.5	LMA	Northeast Australian Shelf	5	5
Webster.1.D4.40.1182169	Ianthella basta	9/25/2012	NA	Australia	12	Healthy	-18.8226	147.638	NA	Nicole Webster	TRUE	Verongiida	23.5	LMA	Northeast Australian Shelf	5	5
Webster.1.D6.42.1182310	Ianthella basta	9/25/2012	NA	Australia	12	Healthy	-18.8226	147.638	NA	Nicole Webster	TRUE	Verongiida	23.5	LMA	Northeast Australian Shelf	5	5
Webster.1.E1.49.1181499	Cymbastela coralliophila	9/25/2012	NA	Australia	5	Healthy	-18.8226	147.638	NA	Nicole Webster	TRUE	Axinellida	23.5	NA	Northeast Australian Shelf	5	2
Webster.1.E12.60.1182162	Xestospongia testudinaria	9/25/2012	NA	Australia	12	Healthy	-18.8226	147.638	NA	Nicole Webster	TRUE	Haplosclerida	23.5	HMA	Northeast Australian Shelf	4	3
Webster.1.F10.70.1181289	Xestospongia testudinaria	2010-01-07	NA	Australia	8	Healthy	-18.5603	146.485	NA	Nicole Webster	TRUE	Haplosclerida	22.2	HMA	Northeast Australian Shelf	4	3
Webster.1.F4.64.1181967	Rhopaloeides odorabile	2010-01-07	NA	Australia	8	Healthy	-18.5603	146.485	NA	Nicole Webster	TRUE	Dictyoceratida	22.2	HMA	Northeast Australian Shelf	4	3
Webster.1.F9.69.1181498	Xestospongia testudinaria	2010-01-07	NA	Australia	8	Healthy	-18.5603	146.485	NA	Nicole Webster	TRUE	Haplosclerida	22.2	HMA	Northeast Australian Shelf	4	3
Webster.1.G11.83.1181070	Cymbastela coralliophila	2010-01-07	NA	Australia	8	Healthy	-18.5603	146.485	NA	Nicole Webster	TRUE	Axinellida	22.2	NA	Northeast Australian Shelf	5	2
Webster.1.G12.84.1182433	Cymbastela coralliophila	2010-01-07	NA	Australia	8	Healthy	-18.5603	146.485	NA	Nicole Webster	TRUE	Axinellida	22.2	NA	Northeast Australian Shelf	5	2
Webster.1.G7.79.1181934	Coelocarteria singaporensis	2010-01-07	NA	Australia	8	Healthy	-18.5603	146.485	NA	Nicole Webster	TRUE	Poecilosclerida	22.2	NA	Northeast Australian Shelf	4	3
Webster.1.G8.80.1181753	Coelocarteria singaporensis	2010-01-07	NA	Australia	8	Healthy	-18.5603	146.485	NA	Nicole Webster	TRUE	Poecilosclerida	22.2	NA	Northeast Australian Shelf	4	3
Webster.1.G9.81.1181347	Coelocarteria singaporensis	2010-01-07	NA	Australia	8	Healthy	-18.5603	146.485	NA	Nicole Webster	TRUE	Poecilosclerida	22.2	NA	Northeast Australian Shelf	4	3
Webster.1.H3.87.1181226	Phyllospongia sp.	2010-01-07	NA	Australia	8	Healthy	-18.5603	146.485	NA	Nicole Webster	TRUE	Dictyoceratida	22.2	LMA	Northeast Australian Shelf	4	2
Webster.2.H11.188.1181581	Carteriospongia foliascens	2012-09-04	NA	Taiwan	10	Healthy	-16.7541	145.987	NA	Nicole Webster	TRUE	Dictyoceratida	26.8	LMA	Northeast Australian Shelf	4	2
Webster.2.H5.182.1181283	Carteriospongia foliascens	2012-09-04	NA	Taiwan	10	Healthy	-16.7541	145.987	NA	Nicole Webster	TRUE	Dictyoceratida	26.8	LMA	Northeast Australian Shelf	4	2
Webster.2.H6.183.1182108	Carteriospongia foliascens	2012-09-04	NA	Taiwan	10	Healthy	-16.7541	145.987	NA	Nicole Webster	TRUE	Dictyoceratida	26.8	LMA	Northeast Australian Shelf	4	2
Webster.2.H8.185.1182420	Carteriospongia foliascens	2012-09-04	NA	Taiwan	10	Healthy	-16.7541	145.987	NA	Nicole Webster	TRUE	Dictyoceratida	26.8	LMA	Northeast Australian Shelf	4	2
Webster.2.H9.186.1181661	Carteriospongia foliascens	2012-09-04	NA	Taiwan	10	Healthy	-16.7541	145.987	NA	Nicole Webster	TRUE	Dictyoceratida	26.8	LMA	Northeast Australian Shelf	4	2
Webster.3.A1.189.1181641	Carteriospongia foliascens	2012-09-04	NA	Taiwan	10	Healthy	-16.7541	145.987	NA	Nicole Webster	TRUE	Dictyoceratida	26.8	LMA	Northeast Australian Shelf	4	2
Webster.3.A10.198.1181380	Carteriospongia foliascens	2012-09-04	NA	Taiwan	10	Healthy	-16.7541	145.987	NA	Nicole Webster	TRUE	Dictyoceratida	26.8	LMA	Northeast Australian Shelf	4	2
Webster.3.A11.199.1182224	Carteriospongia foliascens	2012-09-04	NA	Taiwan	10	Healthy	-16.7541	145.987	NA	Nicole Webster	TRUE	Dictyoceratida	26.8	LMA	Northeast Australian Shelf	4	2
Webster.3.A2.190.1181124	Carteriospongia foliascens	2012-09-04	NA	Taiwan	10	Healthy	-16.7541	145.987	NA	Nicole Webster	TRUE	Dictyoceratida	26.8	LMA	Northeast Australian Shelf	4	2
Webster.3.A3.191.1181234	Carteriospongia foliascens	2012-09-04	NA	Taiwan	10	Healthy	-16.7541	145.987	NA	Nicole Webster	TRUE	Dictyoceratida	26.8	LMA	Northeast Australian Shelf	4	2
Webster.3.A4.192.1181166	Carteriospongia foliascens	2012-09-04	NA	Taiwan	10	Healthy	-16.7541	145.987	NA	Nicole Webster	TRUE	Dictyoceratida	26.8	LMA	Northeast Australian Shelf	4	2
Webster.3.A5.193.1181363	Carteriospongia foliascens	2012-09-04	NA	Taiwan	10	Healthy	-16.7541	145.987	NA	Nicole Webster	TRUE	Dictyoceratida	26.8	LMA	Northeast Australian Shelf	4	2
Webster.3.A6.194.1182307	Carteriospongia foliascens	2012-09-04	NA	Taiwan	10	Healthy	-16.7541	145.987	NA	Nicole Webster	TRUE	Dictyoceratida	26.8	LMA	Northeast Australian Shelf	4	2
Webster.3.A8.196.1182074	Carteriospongia foliascens	2012-09-04	NA	Taiwan	10	Healthy	-16.7541	145.987	NA	Nicole Webster	TRUE	Dictyoceratida	26.8	LMA	Northeast Australian Shelf	4	2
Webster.3.A9.197.1181710	Carteriospongia foliascens	2012-09-04	NA	Taiwan	10	Healthy	-16.7541	145.987	NA	Nicole Webster	TRUE	Dictyoceratida	26.8	LMA	Northeast Australian Shelf	4	2
Webster.3.B1.201.1181998	Carteriospongia foliascens	2012-09-04	NA	Taiwan	10	Healthy	-16.7541	145.987	NA	Nicole Webster	TRUE	Dictyoceratida	26.8	LMA	Northeast Australian Shelf	4	2
Webster.3.B10.210.1181215	Carteriospongia foliascens	2012-09-04	NA	Taiwan	10	Healthy	-16.7541	145.987	NA	Nicole Webster	TRUE	Dictyoceratida	26.8	LMA	Northeast Australian Shelf	4	2
Webster.3.B11.211.1181677	Carteriospongia foliascens	2012-09-04	NA	Taiwan	10	Healthy	-16.7541	145.987	NA	Nicole Webster	TRUE	Dictyoceratida	26.8	LMA	Northeast Australian Shelf	4	2
Webster.3.B2.202.1182343	Carteriospongia foliascens	2012-09-04	NA	Taiwan	10	Healthy	-16.7541	145.987	NA	Nicole Webster	TRUE	Dictyoceratida	26.8	LMA	Northeast Australian Shelf	4	2
Webster.3.B3.203.1182252	Carteriospongia foliascens	2012-09-04	NA	Taiwan	10	Healthy	-16.7541	145.987	NA	Nicole Webster	TRUE	Dictyoceratida	26.8	LMA	Northeast Australian Shelf	4	2
Webster.3.B4.204.1181993	Carteriospongia foliascens	2012-09-04	NA	Taiwan	10	Healthy	-16.7541	145.987	NA	Nicole Webster	TRUE	Dictyoceratida	26.8	LMA	Northeast Australian Shelf	4	2
Webster.3.B5.205.1181079	Carteriospongia foliascens	2012-09-04	NA	Taiwan	10	Healthy	-16.7541	145.987	NA	Nicole Webster	TRUE	Dictyoceratida	26.8	LMA	Northeast Australian Shelf	4	2
Webster.3.B6.206.1182172	Carteriospongia foliascens	2012-09-04	NA	Taiwan	10	Healthy	-16.7541	145.987	NA	Nicole Webster	TRUE	Dictyoceratida	26.8	LMA	Northeast Australian Shelf	4	2
Webster.3.B7.207.1182281	Carteriospongia foliascens	2012-09-04	NA	Taiwan	10	Healthy	-16.7541	145.987	NA	Nicole Webster	TRUE	Dictyoceratida	26.8	LMA	Northeast Australian Shelf	4	2
Webster.3.B8.208.1181868	Carteriospongia foliascens	2012-09-04	NA	Taiwan	10	Healthy	-16.7541	145.987	NA	Nicole Webster	TRUE	Dictyoceratida	26.8	LMA	Northeast Australian Shelf	4	2
Webster.3.B9.209.1182417	Carteriospongia foliascens	2012-09-04	NA	Taiwan	10	Healthy	-16.7541	145.987	NA	Nicole Webster	TRUE	Dictyoceratida	26.8	LMA	Northeast Australian Shelf	4	2
Webster.3.C1.213.1182143	Carteriospongia foliascens	2012-09-04	NA	Taiwan	10	Healthy	-16.7541	145.987	NA	Nicole Webster	TRUE	Dictyoceratida	26.8	LMA	Northeast Australian Shelf	4	2
Webster.3.C10.222.1182335	Carteriospongia foliascens	6/14/2012	NA	Australia	12	Healthy	-18.8171	147.632	NA	Nicole Webster	TRUE	Dictyoceratida	23.3	LMA	Northeast Australian Shelf	4	2
Webster.3.C11.223.1182102	Carteriospongia foliascens	6/14/2012	NA	Australia	12	Healthy	-18.8171	147.632	NA	Nicole Webster	TRUE	Dictyoceratida	23.3	LMA	Northeast Australian Shelf	4	2
Webster.3.C12.224.1181326	Carteriospongia foliascens	6/14/2012	NA	Australia	12	Healthy	-18.8171	147.632	NA	Nicole Webster	TRUE	Dictyoceratida	23.3	LMA	Northeast Australian Shelf	4	2
Webster.3.C2.214.1181789	Carteriospongia foliascens	2012-09-04	NA	Taiwan	10	Healthy	-16.7541	145.987	NA	Nicole Webster	TRUE	Dictyoceratida	26.8	LMA	Northeast Australian Shelf	4	2
Webster.3.C3.215.1181617	Carteriospongia foliascens	6/14/2012	NA	Australia	12	Healthy	-18.8171	147.632	NA	Nicole Webster	TRUE	Dictyoceratida	23.3	LMA	Northeast Australian Shelf	4	2
Webster.3.C4.216.1181068	Carteriospongia foliascens	6/14/2012	NA	Australia	12	Healthy	-18.8171	147.632	NA	Nicole Webster	TRUE	Dictyoceratida	23.3	LMA	Northeast Australian Shelf	4	2
Webster.3.C5.217.1181420	Carteriospongia foliascens	6/14/2012	NA	Australia	12	Healthy	-18.8171	147.632	NA	Nicole Webster	TRUE	Dictyoceratida	23.3	LMA	Northeast Australian Shelf	4	2
Webster.3.C6.218.1182440	Carteriospongia foliascens	6/14/2012	NA	Australia	12	Healthy	-18.8171	147.632	NA	Nicole Webster	TRUE	Dictyoceratida	23.3	LMA	Northeast Australian Shelf	4	2
Webster.3.C7.219.1181632	Carteriospongia foliascens	6/14/2012	NA	Australia	12	Healthy	-18.8171	147.632	NA	Nicole Webster	TRUE	Dictyoceratida	23.3	LMA	Northeast Australian Shelf	4	2
Webster.3.C8.220.1181723	Carteriospongia foliascens	6/14/2012	NA	Australia	12	Healthy	-18.8171	147.632	NA	Nicole Webster	TRUE	Dictyoceratida	23.3	LMA	Northeast Australian Shelf	4	2
Webster.3.C9.221.1181837	Carteriospongia foliascens	6/14/2012	NA	Australia	12	Healthy	-18.8171	147.632	NA	Nicole Webster	TRUE	Dictyoceratida	23.3	LMA	Northeast Australian Shelf	4	2
Webster.3.D1.225.1182174	Carteriospongia foliascens	6/14/2012	NA	Australia	12	Healthy	-18.8171	147.632	NA	Nicole Webster	TRUE	Dictyoceratida	23.3	LMA	Northeast Australian Shelf	4	2
Webster.3.D11.235.1181352	Carteriospongia foliascens	4/23/2012	NA	Australia	1.5	Healthy	-18.6854	146.512	NA	Nicole Webster	TRUE	Dictyoceratida	28.4	LMA	Northeast Australian Shelf	4	2
Webster.3.D12.236.1181223	Carteriospongia foliascens	4/23/2012	NA	Australia	1.5	Healthy	-18.6854	146.512	NA	Nicole Webster	TRUE	Dictyoceratida	28.4	LMA	Northeast Australian Shelf	4	2
Webster.3.D2.226.1181227	Carteriospongia foliascens	6/14/2012	NA	Australia	12	Healthy	-18.8171	147.632	NA	Nicole Webster	TRUE	Dictyoceratida	23.3	LMA	Northeast Australian Shelf	4	2
Webster.3.D3.227.1182233	Carteriospongia foliascens	6/14/2012	NA	Australia	12	Healthy	-18.8171	147.632	NA	Nicole Webster	TRUE	Dictyoceratida	23.3	LMA	Northeast Australian Shelf	4	2
Webster.3.D4.228.1181899	Carteriospongia foliascens	6/14/2012	NA	Australia	12	Healthy	-18.8171	147.632	NA	Nicole Webster	TRUE	Dictyoceratida	23.3	LMA	Northeast Australian Shelf	4	2
Webster.3.D5.229.1181586	Carteriospongia foliascens	6/14/2012	NA	Australia	12	Healthy	-18.8171	147.632	NA	Nicole Webster	TRUE	Dictyoceratida	23.3	LMA	Northeast Australian Shelf	4	2
Webster.3.D6.230.1181315	Carteriospongia foliascens	6/14/2012	NA	Australia	12	Healthy	-18.8171	147.632	NA	Nicole Webster	TRUE	Dictyoceratida	23.3	LMA	Northeast Australian Shelf	4	2
Webster.3.D7.231.1182068	Carteriospongia foliascens	4/23/2012	NA	Australia	1.5	Healthy	-18.6854	146.512	NA	Nicole Webster	TRUE	Dictyoceratida	28.4	LMA	Northeast Australian Shelf	4	2
Webster.3.D8.232.1182268	Carteriospongia foliascens	4/23/2012	NA	Australia	1.5	Healthy	-18.6854	146.512	NA	Nicole Webster	TRUE	Dictyoceratida	28.4	LMA	Northeast Australian Shelf	4	2
Webster.3.D9.233.1181235	Carteriospongia foliascens	4/23/2012	NA	Australia	1.5	Healthy	-18.6854	146.512	NA	Nicole Webster	TRUE	Dictyoceratida	28.4	LMA	Northeast Australian Shelf	4	2
Webster.3.E1.237.1181633	Carteriospongia foliascens	4/23/2012	NA	Australia	1.5	Healthy	-18.6854	146.512	NA	Nicole Webster	TRUE	Dictyoceratida	28.4	LMA	Northeast Australian Shelf	4	2
Webster.3.E10.246.1181741	Carteriospongia foliascens	4/21/2012	NA	Australia	1.5	Healthy	-18.5996	146.492	NA	Nicole Webster	TRUE	Dictyoceratida	28.6	LMA	Northeast Australian Shelf	4	2
Webster.3.E11.247.1181877	Carteriospongia foliascens	4/21/2012	NA	Australia	1.5	Healthy	-18.5996	146.492	NA	Nicole Webster	TRUE	Dictyoceratida	28.6	LMA	Northeast Australian Shelf	4	2
Webster.3.E12.248.1181516	Carteriospongia foliascens	4/21/2012	NA	Australia	1.5	Healthy	-18.5996	146.492	NA	Nicole Webster	TRUE	Dictyoceratida	28.6	LMA	Northeast Australian Shelf	4	2
Webster.3.E2.238.1182026	Carteriospongia foliascens	4/23/2012	NA	Australia	1.5	Healthy	-18.6854	146.512	NA	Nicole Webster	TRUE	Dictyoceratida	28.4	LMA	Northeast Australian Shelf	4	2
Webster.3.E3.239.1181139	Carteriospongia foliascens	4/23/2012	NA	Australia	1.5	Healthy	-18.6854	146.512	NA	Nicole Webster	TRUE	Dictyoceratida	28.4	LMA	Northeast Australian Shelf	4	2
Webster.3.E4.240.1181040	Carteriospongia foliascens	4/23/2012	NA	Australia	1.5	Healthy	-18.6854	146.512	NA	Nicole Webster	TRUE	Dictyoceratida	28.4	LMA	Northeast Australian Shelf	4	2
Webster.3.E5.241.1181924	Carteriospongia foliascens	4/23/2012	NA	Australia	1.5	Healthy	-18.6854	146.512	NA	Nicole Webster	TRUE	Dictyoceratida	28.4	LMA	Northeast Australian Shelf	4	2
Webster.3.E6.242.1181596	Carteriospongia foliascens	4/23/2012	NA	Australia	1.5	Healthy	-18.6854	146.512	NA	Nicole Webster	TRUE	Dictyoceratida	28.4	LMA	Northeast Australian Shelf	4	2
Webster.3.E7.243.1181357	Carteriospongia foliascens	4/23/2012	NA	Australia	1.5	Healthy	-18.6854	146.512	NA	Nicole Webster	TRUE	Dictyoceratida	28.4	LMA	Northeast Australian Shelf	4	2
Webster.3.E8.244.1181761	Carteriospongia foliascens	4/23/2012	NA	Australia	1.5	Healthy	-18.6854	146.512	NA	Nicole Webster	TRUE	Dictyoceratida	28.4	LMA	Northeast Australian Shelf	4	2
Webster.3.E9.245.1181500	Carteriospongia foliascens	4/23/2012	NA	Australia	1.5	Healthy	-18.6854	146.512	NA	Nicole Webster	TRUE	Dictyoceratida	28.4	LMA	Northeast Australian Shelf	4	2
Webster.3.F1.249.1181150	Carteriospongia foliascens	4/21/2012	NA	Australia	1.5	Healthy	-18.5996	146.492	NA	Nicole Webster	TRUE	Dictyoceratida	28.6	LMA	Northeast Australian Shelf	4	2
Webster.3.F10.258.1181209	Carteriospongia foliascens	4/21/2012	NA	Australia	1.5	Healthy	-18.5996	146.492	NA	Nicole Webster	TRUE	Dictyoceratida	28.6	LMA	Northeast Australian Shelf	4	2
Webster.3.F11.259.1182368	Carteriospongia foliascens	4/21/2012	NA	Australia	1.5	Healthy	-18.5996	146.492	NA	Nicole Webster	TRUE	Dictyoceratida	28.6	LMA	Northeast Australian Shelf	4	2
Webster.3.F12.260.1181210	Carteriospongia foliascens	4/21/2012	NA	Australia	1.5	Healthy	-18.5996	146.492	NA	Nicole Webster	TRUE	Dictyoceratida	28.6	LMA	Northeast Australian Shelf	4	2
Webster.3.F2.250.1181436	Carteriospongia foliascens	4/21/2012	NA	Australia	1.5	Healthy	-18.5996	146.492	NA	Nicole Webster	TRUE	Dictyoceratida	28.6	LMA	Northeast Australian Shelf	4	2
Webster.3.F3.251.1182107	Carteriospongia foliascens	4/21/2012	NA	Australia	1.5	Healthy	-18.5996	146.492	NA	Nicole Webster	TRUE	Dictyoceratida	28.6	LMA	Northeast Australian Shelf	4	2
Webster.3.F4.252.1181893	Carteriospongia foliascens	4/21/2012	NA	Australia	1.5	Healthy	-18.5996	146.492	NA	Nicole Webster	TRUE	Dictyoceratida	28.6	LMA	Northeast Australian Shelf	4	2
Webster.3.F5.253.1181330	Carteriospongia foliascens	4/21/2012	NA	Australia	1.5	Healthy	-18.5996	146.492	NA	Nicole Webster	TRUE	Dictyoceratida	28.6	LMA	Northeast Australian Shelf	4	2
Webster.3.F6.254.1181443	Carteriospongia foliascens	4/21/2012	NA	Australia	1.5	Healthy	-18.5996	146.492	NA	Nicole Webster	TRUE	Dictyoceratida	28.6	LMA	Northeast Australian Shelf	4	2
Webster.3.F7.255.1181058	Carteriospongia foliascens	4/21/2012	NA	Australia	1.5	Healthy	-18.5996	146.492	NA	Nicole Webster	TRUE	Dictyoceratida	28.6	LMA	Northeast Australian Shelf	4	2
Webster.3.F8.256.1181178	Carteriospongia foliascens	4/21/2012	NA	Australia	1.5	Healthy	-18.5996	146.492	NA	Nicole Webster	TRUE	Dictyoceratida	28.6	LMA	Northeast Australian Shelf	4	2
Webster.3.F9.257.1181296	Carteriospongia foliascens	4/21/2012	NA	Australia	1.5	Healthy	-18.5996	146.492	NA	Nicole Webster	TRUE	Dictyoceratida	28.6	LMA	Northeast Australian Shelf	4	2
Webster.3.G1.261.1182161	Carteriospongia foliascens	10/23/2011	NA	Australia	0	Healthy	-16.0531	123.359	NA	Nicole Webster	TRUE	Dictyoceratida	NA	LMA	Sahul Shelf	4	2
Webster.3.G10.270.1181910	Carteriospongia foliascens	10/14/2011	NA	Australia	0	Healthy	-15.3323	124.105	NA	Nicole Webster	TRUE	Dictyoceratida	NA	LMA	Sahul Shelf	4	2
Webster.3.G11.271.1181567	Carteriospongia foliascens	10/24/2011	NA	Australia	0	Healthy	-15.8701	123.665	NA	Nicole Webster	TRUE	Dictyoceratida	NA	LMA	Sahul Shelf	4	2
Webster.3.G12.272.1182187	Carteriospongia foliascens	10/19/2011	NA	Australia	16	Healthy	-15.3363	123.513	NA	Nicole Webster	TRUE	Dictyoceratida	NA	LMA	Sahul Shelf	4	2
Webster.3.G2.262.1181366	Carteriospongia foliascens	10/14/2011	NA	Australia	0	Healthy	-15.3323	124.105	NA	Nicole Webster	TRUE	Dictyoceratida	NA	LMA	Sahul Shelf	4	2
Webster.3.G3.263.1181446	Carteriospongia foliascens	10/23/2011	NA	Australia	0	Healthy	-16.0531	123.359	NA	Nicole Webster	TRUE	Dictyoceratida	NA	LMA	Sahul Shelf	4	2
Webster.3.G4.264.1182202	Carteriospongia foliascens	2011-10-10	NA	Australia	0	Healthy	-15.3323	124.105	NA	Nicole Webster	TRUE	Dictyoceratida	NA	LMA	Sahul Shelf	4	2
Webster.3.G5.265.1182295	Carteriospongia foliascens	9/21/2006	NA	Australia	12.9	Healthy	-14.1908	121.807	NA	Nicole Webster	TRUE	Dictyoceratida	NA	LMA	Northwest Australian Shelf	4	2
Webster.3.G6.266.1182013	Carteriospongia foliascens	9/21/2006	NA	Australia	5.8	Healthy	-14.1773	121.882	NA	Nicole Webster	TRUE	Dictyoceratida	NA	LMA	Northwest Australian Shelf	4	2
Webster.3.G7.267.1181493	Carteriospongia foliascens	9/21/2006	NA	Australia	12.8	Healthy	-14.177	121.882	NA	Nicole Webster	TRUE	Dictyoceratida	NA	LMA	Northwest Australian Shelf	4	2
Webster.3.G8.268.1181575	Carteriospongia foliascens	10/24/1998	NA	Australia	0	Healthy	-20.4135	116.845	NA	Nicole Webster	TRUE	Dictyoceratida	NA	LMA	Northwest Australian Shelf	4	2
Webster.3.G9.269.1182194	Carteriospongia foliascens	10/19/1998	NA	Australia	3.2	Healthy	-20.4288	116.96	NA	Nicole Webster	TRUE	Dictyoceratida	NA	LMA	Northwest Australian Shelf	4	2
Webster.3.H1.273.1182176	Carteriospongia foliascens	10/27/1998	NA	Australia	0	Healthy	-20.4295	116.878	NA	Nicole Webster	TRUE	Dictyoceratida	NA	LMA	Northwest Australian Shelf	4	2
Webster.3.H10.282.1181916	Carteriospongia foliascens	10/19/2011	NA	Australia	16	Healthy	-15.3363	123.513	NA	Nicole Webster	TRUE	Dictyoceratida	NA	LMA	Sahul Shelf	4	2
Webster.3.H2.274.1181375	Carteriospongia foliascens	8/27/1999	NA	Australia	0	Healthy	-20.515	116.67	NA	Nicole Webster	TRUE	Dictyoceratida	NA	LMA	Northwest Australian Shelf	4	2
Webster.3.H3.275.1181338	Carteriospongia foliascens	10/15/2011	NA	Australia	0	Healthy	-15.3324	124.243	NA	Nicole Webster	TRUE	Dictyoceratida	NA	LMA	Sahul Shelf	4	2
Webster.3.H4.276.1181605	Carteriospongia foliascens	10/15/2011	NA	Australia	0	Healthy	-15.3324	124.243	NA	Nicole Webster	TRUE	Dictyoceratida	NA	LMA	Sahul Shelf	4	2
Webster.3.H5.277.1182127	Carteriospongia foliascens	10/19/2011	NA	Australia	16	Healthy	-15.3363	123.513	NA	Nicole Webster	TRUE	Dictyoceratida	NA	LMA	Sahul Shelf	4	2
Webster.3.H6.278.1181453	Carteriospongia foliascens	10/22/2010	NA	Australia	2	Healthy	-15.3324	125.774	NA	Nicole Webster	TRUE	Dictyoceratida	NA	LMA	Sahul Shelf	4	2
Webster.3.H7.279.1181286	Carteriospongia foliascens	1999-03-09	NA	Australia	9	Healthy	-20.6498	116.437	NA	Nicole Webster	TRUE	Dictyoceratida	NA	LMA	Northwest Australian Shelf	4	2
Webster.3.H8.280.1181902	Carteriospongia foliascens	10/20/2011	NA	Australia	13	Healthy	-15.5052	123.605	NA	Nicole Webster	TRUE	Dictyoceratida	NA	LMA	Sahul Shelf	4	2
Webster.3.H9.281.1181339	Carteriospongia foliascens	10/19/2011	NA	Australia	16	Healthy	-15.3363	123.513	NA	Nicole Webster	TRUE	Dictyoceratida	NA	LMA	Sahul Shelf	4	2
Webster.4.A10.292.1182114	Carteriospongia foliascens	8/15/2012	NA	Australia	0	Healthy	-9.75403	143.418	NA	Nicole Webster	TRUE	Dictyoceratida	27.6	LMA	Northeast Australian Shelf	4	2
Webster.4.A11.293.1182442	Carteriospongia foliascens	8/15/2012	NA	Australia	0	Healthy	-9.75403	143.418	NA	Nicole Webster	TRUE	Dictyoceratida	27.6	LMA	Northeast Australian Shelf	4	2
Webster.4.A12.294.1181216	Carteriospongia foliascens	8/15/2012	NA	Australia	0	Healthy	-9.75403	143.418	NA	Nicole Webster	TRUE	Dictyoceratida	27.6	LMA	Northeast Australian Shelf	4	2
Webster.4.A2.284.1181693	Carteriospongia foliascens	10/23/1998	NA	Australia	0	Healthy	-20.4515	116.841	NA	Nicole Webster	TRUE	Dictyoceratida	NA	LMA	Northwest Australian Shelf	4	2
Webster.4.A3.285.1181135	Carteriospongia foliascens	10/29/1998	NA	Australia	8	Healthy	-20.466	116.828	NA	Nicole Webster	TRUE	Dictyoceratida	NA	LMA	Northwest Australian Shelf	4	2
Webster.4.A4.286.1181771	Carteriospongia foliascens	7/29/1984	NA	Australia	20	Healthy	-18.8171	147.632	NA	Nicole Webster	TRUE	Dictyoceratida	NA	LMA	Northeast Australian Shelf	4	2
Webster.4.A5.287.1181509	Carteriospongia foliascens	6/27/1984	NA	Australia	22	Healthy	-18.6397	147.048	NA	Nicole Webster	TRUE	Dictyoceratida	NA	LMA	Northeast Australian Shelf	4	2
Webster.4.A6.288.1181599	Carteriospongia foliascens	5/19/1984	NA	Australia	10	Healthy	-19.7937	149.173	NA	Nicole Webster	TRUE	Dictyoceratida	NA	LMA	Northeast Australian Shelf	4	2
Webster.4.A7.289.1181635	Carteriospongia foliascens	6/27/1984	NA	Australia	22	Healthy	-18.6397	147.048	NA	Nicole Webster	TRUE	Dictyoceratida	NA	LMA	Northeast Australian Shelf	4	2
Webster.4.A8.290.1181047	Carteriospongia foliascens	8/15/2012	NA	Australia	0	Healthy	-9.75403	143.418	NA	Nicole Webster	TRUE	Dictyoceratida	27.6	LMA	Northeast Australian Shelf	4	2
Webster.4.A9.291.1181931	Carteriospongia foliascens	8/15/2012	NA	Australia	0	Healthy	-9.75403	143.418	NA	Nicole Webster	TRUE	Dictyoceratida	27.6	LMA	Northeast Australian Shelf	4	2
Webster.4.B1.295.1182041	Carteriospongia foliascens	8/15/2012	NA	Australia	0	Healthy	-9.75403	143.418	NA	Nicole Webster	TRUE	Dictyoceratida	27.6	LMA	Northeast Australian Shelf	4	2
Webster.4.B11.305.1181819	Phyllospongia sp.	12/16/2012	NA	Australia	1.5	Healthy	-18.6854	146.512	NA	Nicole Webster	TRUE	Dictyoceratida	28.4	LMA	Northeast Australian Shelf	4	2
Webster.4.B12.306.1181787	Phyllospongia sp.	12/16/2012	NA	Australia	1.5	Healthy	-18.6854	146.512	NA	Nicole Webster	TRUE	Dictyoceratida	28.4	LMA	Northeast Australian Shelf	4	2
Webster.4.B2.296.1181321	Carteriospongia foliascens	8/15/2012	NA	Australia	0	Healthy	-9.75403	143.418	NA	Nicole Webster	TRUE	Dictyoceratida	27.6	LMA	Northeast Australian Shelf	4	2
Webster.4.C1.307.1181544	Phyllospongia sp.	12/16/2012	NA	Australia	1.5	Healthy	-18.6854	146.512	NA	Nicole Webster	TRUE	Dictyoceratida	28.4	LMA	Northeast Australian Shelf	4	2
Webster.4.C2.308.1182449	Phyllospongia sp.	12/16/2012	NA	Australia	1.5	Healthy	-18.6854	146.512	NA	Nicole Webster	TRUE	Dictyoceratida	28.4	LMA	Northeast Australian Shelf	4	2
Webster.4.F12.354.1181371	Coelocarteria singaporensis	2012-04-11	NA	Papua New Guinea	5	Healthy	-9.82425	150.818	7.87	Nicole Webster	TRUE	Poecilosclerida	30.4	NA	Eastern Coral Triangle	4	3
Webster.4.F5.347.1181290	Rhopaloeides odorabile	1/15/2013	NA	Australia	12	Healthy	-18.8172	147.633	NA	Nicole Webster	TRUE	Dictyoceratida	28.5	HMA	Northeast Australian Shelf	4	3
Webster.4.F6.348.1182447	Rhopaloeides odorabile	1/15/2013	NA	Australia	12	Healthy	-18.8172	147.633	NA	Nicole Webster	TRUE	Dictyoceratida	28.5	HMA	Northeast Australian Shelf	4	3
Webster.4.F7.349.1181547	Rhopaloeides odorabile	1/15/2013	NA	Australia	12	Healthy	-18.8172	147.633	NA	Nicole Webster	TRUE	Dictyoceratida	28.5	HMA	Northeast Australian Shelf	4	3
Webster.4.G1.355.1182115	Coelocarteria singaporensis	2012-04-11	NA	Papua New Guinea	5	Healthy	-9.82425	150.818	7.87	Nicole Webster	TRUE	Poecilosclerida	30.4	NA	Eastern Coral Triangle	4	3
Webster.4.G10.364.1181715	Cinachyrella alloclada	2012-04-11	NA	Papua New Guinea	5	Healthy	-9.82425	150.818	7.87	Nicole Webster	TRUE	Tetractinellida	30.4	HMA	Eastern Coral Triangle	2	3
Webster.4.G11.365.1182243	Coelocarteria singaporensis	2012-04-11	NA	Papua New Guinea	5	Healthy	-9.82805	150.82	8.06	Nicole Webster	TRUE	Poecilosclerida	30.4	NA	Eastern Coral Triangle	4	3
Webster.4.G12.366.1181720	Coelocarteria singaporensis	2012-04-11	NA	Papua New Guinea	5	Healthy	-9.82805	150.82	8.06	Nicole Webster	TRUE	Poecilosclerida	30.4	NA	Eastern Coral Triangle	4	3
Webster.4.G2.356.1182356	Coelocarteria singaporensis	2012-04-11	NA	Papua New Guinea	5	Healthy	-9.82425	150.818	7.87	Nicole Webster	TRUE	Poecilosclerida	30.4	NA	Eastern Coral Triangle	4	3
Webster.4.G3.357.1181732	Coelocarteria singaporensis	2012-04-11	NA	Papua New Guinea	5	Healthy	-9.82425	150.818	7.87	Nicole Webster	TRUE	Poecilosclerida	30.4	NA	Eastern Coral Triangle	4	3
Webster.4.G4.358.1181960	Coelocarteria singaporensis	2012-04-11	NA	Papua New Guinea	5	Healthy	-9.82425	150.818	7.87	Nicole Webster	TRUE	Poecilosclerida	30.4	NA	Eastern Coral Triangle	4	3
Webster.4.G7.361.1182168	Cinachyrella alloclada	2012-04-11	NA	Papua New Guinea	5	Healthy	-9.82425	150.818	7.87	Nicole Webster	TRUE	Tetractinellida	30.4	HMA	Eastern Coral Triangle	2	3
Webster.4.G8.362.1182383	Cinachyrella alloclada	2012-04-11	NA	Papua New Guinea	5	Healthy	-9.82425	150.818	7.87	Nicole Webster	TRUE	Tetractinellida	30.4	HMA	Eastern Coral Triangle	2	3
Webster.4.G9.363.1181823	Cinachyrella alloclada	2012-04-11	NA	Papua New Guinea	5	Healthy	-9.82425	150.818	7.87	Nicole Webster	TRUE	Tetractinellida	30.4	HMA	Eastern Coral Triangle	2	3
Webster.4.H1.367.1181631	Coelocarteria singaporensis	2012-04-11	NA	Papua New Guinea	5	Healthy	-9.82805	150.82	8.06	Nicole Webster	TRUE	Poecilosclerida	30.4	NA	Eastern Coral Triangle	4	3
Webster.4.H10.376.1181816	Cinachyrella alloclada	2012-04-11	NA	Papua New Guinea	5	Healthy	-9.82805	150.82	8.06	Nicole Webster	TRUE	Tetractinellida	30.4	HMA	Eastern Coral Triangle	2	3
Webster.4.H2.368.1181802	Coelocarteria singaporensis	2012-04-11	NA	Papua New Guinea	5	Healthy	-9.82805	150.82	8.06	Nicole Webster	TRUE	Poecilosclerida	30.4	NA	Eastern Coral Triangle	4	3
Webster.4.H3.369.1182425	Coelocarteria singaporensis	2012-04-11	NA	Papua New Guinea	5	Healthy	-9.82805	150.82	8.06	Nicole Webster	TRUE	Poecilosclerida	30.4	NA	Eastern Coral Triangle	4	3
Webster.4.H4.370.1181890	Coelocarteria singaporensis	2012-04-11	NA	Papua New Guinea	5	Healthy	-9.82805	150.82	8.06	Nicole Webster	TRUE	Poecilosclerida	30.4	NA	Eastern Coral Triangle	4	3
Webster.4.H5.371.1181577	Cinachyrella alloclada	2012-04-11	NA	Papua New Guinea	5	Healthy	-9.82805	150.82	8.06	Nicole Webster	TRUE	Tetractinellida	30.4	HMA	Eastern Coral Triangle	2	3
Webster.4.H6.372.1182227	Cinachyrella alloclada	2012-04-11	NA	Papua New Guinea	5	Healthy	-9.82805	150.82	8.06	Nicole Webster	TRUE	Tetractinellida	30.4	HMA	Eastern Coral Triangle	2	3
Webster.4.H7.373.1181193	Cinachyrella alloclada	2012-04-11	NA	Papua New Guinea	5	Healthy	-9.82805	150.82	8.06	Nicole Webster	TRUE	Tetractinellida	30.4	HMA	Eastern Coral Triangle	2	3
Webster.4.H8.374.1182369	Cinachyrella alloclada	2012-04-11	NA	Papua New Guinea	5	Healthy	-9.82805	150.82	8.06	Nicole Webster	TRUE	Tetractinellida	30.4	HMA	Eastern Coral Triangle	2	3
Webster.4.H9.375.1181421	Cinachyrella alloclada	2012-04-11	NA	Papua New Guinea	5	Healthy	-9.82805	150.82	8.06	Nicole Webster	TRUE	Tetractinellida	30.4	HMA	Eastern Coral Triangle	2	3
Webster.5.A10.386.1181274	Halichondria phakellioides	2010-07-06	NA	Australia	12	Healthy	-12.4848	130.784	8.1	Nicole Webster	TRUE	Suberitida	27	NA	Sahul Shelf	1	5
Webster.5.A11.387.1181346	Halichondria phakellioides	7/22/2010	NA	Australia	19	Healthy	-12.4672	130.83	8.1	Nicole Webster	TRUE	Suberitida	26	NA	Sahul Shelf	1	5
Webster.5.A12.388.1181873	Halichondria phakellioides	7/22/2010	NA	Australia	19	Healthy	-12.4672	130.83	8.1	Nicole Webster	TRUE	Suberitida	26	NA	Sahul Shelf	1	5
Webster.5.A5.381.1182238	Spheciospongia vagabunda	5/21/2009	NA	Australia	10	Healthy	-12.4184	130.815	8.1	Nicole Webster	TRUE	Clionaida	31	LMA	Sahul Shelf	7	5
Webster.5.A6.382.1181163	Spheciospongia vagabunda	5/21/2009	NA	Australia	10	Healthy	-12.4184	130.815	8.1	Nicole Webster	TRUE	Clionaida	31	LMA	Sahul Shelf	7	5
Webster.5.A9.385.1181640	Halichondria phakellioides	2008-08-12	NA	Australia	12	Healthy	-12.4848	130.784	8.1	Nicole Webster	TRUE	Suberitida	27	NA	Sahul Shelf	1	5
Webster.5.B6.394.1181360	Spheciospongia vagabunda	2007-05-08	NA	Australia	19	Healthy	-12.4672	130.83	8.1	Nicole Webster	TRUE	Clionaida	26	LMA	Sahul Shelf	7	5
Webster.5.B7.395.1181460	Spheciospongia vagabunda	2007-11-06	NA	Australia	19	Healthy	-12.4672	130.83	8.1	Nicole Webster	TRUE	Clionaida	26	LMA	Sahul Shelf	7	5
Webster.5.C1.401.1181739	Stylissa massa	2012-04-12	NA	Papua New Guinea	8	Healthy	-9.82425	150.818	7.87	Nicole Webster	TRUE	Axinellida	30.4	LMA	Eastern Coral Triangle	6	5
Webster.5.C10.410.1181104	Stylissa massa	2012-04-12	NA	Papua New Guinea	8	Healthy	-9.82805	150.82	8.06	Nicole Webster	TRUE	Axinellida	30.4	LMA	Eastern Coral Triangle	6	5
Webster.5.C11.411.1181785	Stylissa massa	2012-04-12	NA	Papua New Guinea	8	Healthy	-9.82805	150.82	8.06	Nicole Webster	TRUE	Axinellida	30.4	LMA	Eastern Coral Triangle	6	5
Webster.5.C2.402.1181793	Stylissa massa	2012-04-12	NA	Papua New Guinea	8	Healthy	-9.82425	150.818	7.87	Nicole Webster	TRUE	Axinellida	30.4	LMA	Eastern Coral Triangle	6	5
Webster.5.C3.403.1182316	Stylissa massa	2012-04-12	NA	Papua New Guinea	8	Healthy	-9.82425	150.818	7.87	Nicole Webster	TRUE	Axinellida	30.4	LMA	Eastern Coral Triangle	6	5
Webster.5.C4.404.1182264	Stylissa massa	2012-04-12	NA	Papua New Guinea	8	Healthy	-9.82425	150.818	7.87	Nicole Webster	TRUE	Axinellida	30.4	LMA	Eastern Coral Triangle	6	5
Webster.5.C5.405.1182141	Stylissa massa	2012-04-12	NA	Papua New Guinea	8	Healthy	-9.82425	150.818	7.87	Nicole Webster	TRUE	Axinellida	30.4	LMA	Eastern Coral Triangle	6	5
Webster.5.C6.406.1181758	Stylissa massa	2012-04-12	NA	Papua New Guinea	8	Healthy	-9.82425	150.818	7.87	Nicole Webster	TRUE	Axinellida	30.4	LMA	Eastern Coral Triangle	6	5
Webster.5.C7.407.1181376	Stylissa massa	2012-04-12	NA	Papua New Guinea	8	Healthy	-9.82805	150.82	8.06	Nicole Webster	TRUE	Axinellida	30.4	LMA	Eastern Coral Triangle	6	5
Webster.5.C8.408.1181182	Stylissa massa	2012-04-12	NA	Papua New Guinea	8	Healthy	-9.82805	150.82	8.06	Nicole Webster	TRUE	Axinellida	30.4	LMA	Eastern Coral Triangle	6	5
Webster.5.C9.409.1181840	Stylissa massa	2012-04-12	NA	Papua New Guinea	8	Healthy	-9.82805	150.82	8.06	Nicole Webster	TRUE	Axinellida	30.4	LMA	Eastern Coral Triangle	6	5
Webster.5.D10.422.1181232	Suberites diversicolor	7/23/2012	NA	Australia	1	Healthy	-12.4147	130.832	7.67	Nicole Webster	TRUE	Suberitida	28.5	LMA	Sahul Shelf	6	5
Webster.5.D12.424.1181979	Suberites diversicolor	7/23/2012	NA	Australia	1	Healthy	-12.4152	130.832	7.67	Nicole Webster	TRUE	Suberitida	29	LMA	Sahul Shelf	6	5
Webster.5.D4.416.1181442	Suberites diversicolor	7/23/2012	NA	Australia	1	Healthy	-12.4155	130.833	7.67	Nicole Webster	TRUE	Suberitida	29.5	LMA	Sahul Shelf	6	5
Webster.5.D7.419.1181120	Suberites diversicolor	7/23/2012	NA	Australia	1	Healthy	-12.4148	130.832	7.67	Nicole Webster	TRUE	Suberitida	29	LMA	Sahul Shelf	6	5
Webster.5.D9.421.1182111	Suberites diversicolor	7/23/2012	NA	Australia	1	Healthy	-12.4147	130.832	7.67	Nicole Webster	TRUE	Suberitida	28.5	LMA	Sahul Shelf	6	5
Webster.5.E1.425.1181862	Suberites diversicolor	7/23/2012	NA	Australia	1	Healthy	-12.4152	130.832	7.67	Nicole Webster	TRUE	Suberitida	29	LMA	Sahul Shelf	6	5
10533.NW1	Geodia barretti	2013-01-10	Nicole Websster	Norway	200	Healthy	60.0608	5.815	NA	Australian Institute of Marine Science (Townsville, QLD)	TRUE	Tetractinellida	NA	HMA	Northern European Seas	7	2
10533.NW10	Geodia barretti	2013-01-10	Nicole Websster	Norway	200	Healthy	60.0608	5.815	NA	Australian Institute of Marine Science (Townsville, QLD)	TRUE	Tetractinellida	NA	HMA	Northern European Seas	7	2
10533.NW11	Geodia barretti	2013-01-10	Nicole Websster	Norway	200	Healthy	60.0608	5.815	NA	Australian Institute of Marine Science (Townsville, QLD)	TRUE	Tetractinellida	NA	HMA	Northern European Seas	7	2
10533.NW12	Geodia barretti	2013-01-10	Nicole Websster	Norway	200	Healthy	60.0608	5.815	NA	Australian Institute of Marine Science (Townsville, QLD)	TRUE	Tetractinellida	NA	HMA	Northern European Seas	7	2
10533.NW13	Geodia barretti	2013-01-10	Nicole Websster	Norway	200	Healthy	60.0608	5.815	NA	Australian Institute of Marine Science (Townsville, QLD)	TRUE	Tetractinellida	NA	HMA	Northern European Seas	7	2
10533.NW14	Geodia barretti	2013-01-10	Nicole Websster	Norway	200	Healthy	60.0608	5.815	NA	Australian Institute of Marine Science (Townsville, QLD)	TRUE	Tetractinellida	NA	HMA	Northern European Seas	7	2
10533.NW15	Geodia barretti	2013-01-10	Nicole Websster	Norway	200	Healthy	60.0608	5.815	NA	Australian Institute of Marine Science (Townsville, QLD)	TRUE	Tetractinellida	NA	HMA	Northern European Seas	7	2
10533.NW16	Geodia barretti	2013-01-10	Nicole Websster	Norway	200	Healthy	60.0608	5.815	NA	Australian Institute of Marine Science (Townsville, QLD)	TRUE	Tetractinellida	NA	HMA	Northern European Seas	7	2
10533.NW17	Geodia barretti	2013-01-10	Nicole Websster	Norway	200	Healthy	60.0608	5.815	NA	Australian Institute of Marine Science (Townsville, QLD)	TRUE	Tetractinellida	NA	HMA	Northern European Seas	7	2
10533.NW18	Geodia barretti	2013-01-10	Nicole Websster	Norway	200	Healthy	60.0608	5.815	NA	Australian Institute of Marine Science (Townsville, QLD)	TRUE	Tetractinellida	NA	HMA	Northern European Seas	7	2
10533.NW19	Geodia barretti	2013-01-10	Nicole Websster	Norway	200	Healthy	60.0608	5.815	NA	Australian Institute of Marine Science (Townsville, QLD)	TRUE	Tetractinellida	NA	HMA	Northern European Seas	7	2
10533.NW2	Geodia barretti	2013-01-10	Nicole Websster	Norway	200	Healthy	60.0608	5.815	NA	Australian Institute of Marine Science (Townsville, QLD)	TRUE	Tetractinellida	NA	HMA	Northern European Seas	7	2
10533.NW20	Geodia barretti	2013-01-10	Nicole Websster	Norway	200	Healthy	60.0608	5.815	NA	Australian Institute of Marine Science (Townsville, QLD)	TRUE	Tetractinellida	NA	HMA	Northern European Seas	7	2
10533.NW21	Geodia barretti	2013-01-10	Nicole Websster	Norway	200	Healthy	60.0608	5.815	NA	Australian Institute of Marine Science (Townsville, QLD)	TRUE	Tetractinellida	NA	HMA	Northern European Seas	7	2
10533.NW22	Geodia barretti	2013-01-10	Nicole Websster	Norway	200	Healthy	60.0608	5.815	NA	Australian Institute of Marine Science (Townsville, QLD)	TRUE	Tetractinellida	NA	HMA	Northern European Seas	7	2
10533.NW23	Geodia barretti	2013-01-10	Nicole Websster	Norway	200	Healthy	60.0608	5.815	NA	Australian Institute of Marine Science (Townsville, QLD)	TRUE	Tetractinellida	NA	HMA	Northern European Seas	7	2
10533.NW24	Geodia barretti	2013-01-10	Nicole Websster	Norway	200	Healthy	60.0608	5.815	NA	Australian Institute of Marine Science (Townsville, QLD)	TRUE	Tetractinellida	NA	HMA	Northern European Seas	7	2
10533.NW25	Geodia barretti	2013-01-10	Nicole Websster	Norway	200	Healthy	60.0608	5.815	NA	Australian Institute of Marine Science (Townsville, QLD)	TRUE	Tetractinellida	NA	HMA	Northern European Seas	7	2
10533.NW26	Geodia barretti	2013-01-10	Nicole Websster	Norway	200	Healthy	60.0608	5.815	NA	Australian Institute of Marine Science (Townsville, QLD)	TRUE	Tetractinellida	NA	HMA	Northern European Seas	7	2
10533.NW27	Geodia barretti	2013-01-10	Nicole Websster	Norway	200	Healthy	60.0608	5.815	NA	Australian Institute of Marine Science (Townsville, QLD)	TRUE	Tetractinellida	NA	HMA	Northern European Seas	7	2
10533.NW28	Geodia barretti	2013-01-10	Nicole Websster	Norway	200	Healthy	60.0608	5.815	NA	Australian Institute of Marine Science (Townsville, QLD)	TRUE	Tetractinellida	NA	HMA	Northern European Seas	7	2
10533.NW29	Geodia barretti	2013-01-10	Nicole Websster	Norway	200	Healthy	60.0608	5.815	NA	Australian Institute of Marine Science (Townsville, QLD)	TRUE	Tetractinellida	NA	HMA	Northern European Seas	7	2
10533.NW3	Geodia barretti	2013-01-10	Nicole Websster	Norway	200	Healthy	60.0608	5.815	NA	Australian Institute of Marine Science (Townsville, QLD)	TRUE	Tetractinellida	NA	HMA	Northern European Seas	7	2
10533.NW30	Geodia barretti	2013-01-10	Nicole Websster	Norway	200	Healthy	60.0608	5.815	NA	Australian Institute of Marine Science (Townsville, QLD)	TRUE	Tetractinellida	NA	HMA	Northern European Seas	7	2
10533.NW31	Geodia barretti	2013-01-10	Nicole Websster	Norway	200	Healthy	60.0608	5.815	NA	Australian Institute of Marine Science (Townsville, QLD)	TRUE	Tetractinellida	NA	HMA	Northern European Seas	7	2
10533.NW32	Geodia barretti	2013-01-10	Nicole Websster	Norway	200	Healthy	60.0608	5.815	NA	Australian Institute of Marine Science (Townsville, QLD)	TRUE	Tetractinellida	NA	HMA	Northern European Seas	7	2
10533.NW33	Geodia barretti	2013-01-10	Nicole Websster	Norway	200	Healthy	60.0608	5.815	NA	Australian Institute of Marine Science (Townsville, QLD)	TRUE	Tetractinellida	NA	HMA	Northern European Seas	7	2
10533.NW35	Geodia barretti	2013-01-10	Nicole Websster	Norway	200	Healthy	60.0608	5.815	NA	Australian Institute of Marine Science (Townsville, QLD)	TRUE	Tetractinellida	NA	HMA	Northern European Seas	7	2
10533.NW37	Geodia barretti	2013-01-10	Nicole Websster	Norway	200	Healthy	60.0608	5.815	NA	Australian Institute of Marine Science (Townsville, QLD)	TRUE	Tetractinellida	NA	HMA	Northern European Seas	7	2
10533.NW38	Geodia barretti	2013-01-10	Nicole Websster	Norway	200	Healthy	60.0608	5.815	NA	Australian Institute of Marine Science (Townsville, QLD)	TRUE	Tetractinellida	NA	HMA	Northern European Seas	7	2
10533.NW39	Geodia barretti	2013-01-10	Nicole Websster	Norway	200	Healthy	60.0608	5.815	NA	Australian Institute of Marine Science (Townsville, QLD)	TRUE	Tetractinellida	NA	HMA	Northern European Seas	7	2
10533.NW4	Geodia barretti	2013-01-10	Nicole Websster	Norway	200	Healthy	60.0608	5.815	NA	Australian Institute of Marine Science (Townsville, QLD)	TRUE	Tetractinellida	NA	HMA	Northern European Seas	7	2
10533.NW41	Geodia barretti	2013-01-10	Nicole Websster	Norway	200	Healthy	60.0608	5.815	NA	Australian Institute of Marine Science (Townsville, QLD)	TRUE	Tetractinellida	NA	HMA	Northern European Seas	7	2
10533.NW43	Geodia barretti	2013-01-10	Nicole Websster	Norway	200	Healthy	60.0608	5.815	NA	Australian Institute of Marine Science (Townsville, QLD)	TRUE	Tetractinellida	NA	HMA	Northern European Seas	7	2
10533.NW44	Geodia barretti	2013-01-10	Nicole Websster	Norway	200	Healthy	60.0608	5.815	NA	Australian Institute of Marine Science (Townsville, QLD)	TRUE	Tetractinellida	NA	HMA	Northern European Seas	7	2
10533.NW46	Geodia barretti	2013-01-10	Nicole Websster	Norway	200	Healthy	60.0608	5.815	NA	Australian Institute of Marine Science (Townsville, QLD)	TRUE	Tetractinellida	NA	HMA	Northern European Seas	7	2
10533.NW47	Geodia barretti	2013-01-10	Nicole Websster	Norway	200	Healthy	60.0608	5.815	NA	Australian Institute of Marine Science (Townsville, QLD)	TRUE	Tetractinellida	NA	HMA	Northern European Seas	7	2
10533.NW48	Geodia barretti	2013-01-10	Nicole Websster	Norway	200	Healthy	60.0608	5.815	NA	Australian Institute of Marine Science (Townsville, QLD)	TRUE	Tetractinellida	NA	HMA	Northern European Seas	7	2
10533.NW5	Geodia barretti	2013-01-10	Nicole Websster	Norway	200	Healthy	60.0608	5.815	NA	Australian Institute of Marine Science (Townsville, QLD)	TRUE	Tetractinellida	NA	HMA	Northern European Seas	7	2
10533.NW50	Geodia barretti	2013-01-10	Nicole Websster	Norway	200	Healthy	60.0608	5.815	NA	Australian Institute of Marine Science (Townsville, QLD)	TRUE	Tetractinellida	NA	HMA	Northern European Seas	7	2
10533.NW51	Geodia barretti	2013-01-10	Nicole Websster	Norway	200	Healthy	60.0608	5.815	NA	Australian Institute of Marine Science (Townsville, QLD)	TRUE	Tetractinellida	NA	HMA	Northern European Seas	7	2
10533.NW52	Geodia barretti	2013-01-10	Nicole Websster	Norway	200	Healthy	60.0608	5.815	NA	Australian Institute of Marine Science (Townsville, QLD)	TRUE	Tetractinellida	NA	HMA	Northern European Seas	7	2
10533.NW53	Geodia barretti	2013-01-10	Nicole Websster	Norway	200	Healthy	60.0608	5.815	NA	Australian Institute of Marine Science (Townsville, QLD)	TRUE	Tetractinellida	NA	HMA	Northern European Seas	7	2
10533.NW55	Geodia barretti	2013-01-10	Nicole Websster	Norway	200	Healthy	60.0608	5.815	NA	Australian Institute of Marine Science (Townsville, QLD)	TRUE	Tetractinellida	NA	HMA	Northern European Seas	7	2
10533.NW56	Geodia barretti	2013-01-10	Nicole Websster	Norway	200	Healthy	60.0608	5.815	NA	Australian Institute of Marine Science (Townsville, QLD)	TRUE	Tetractinellida	NA	HMA	Northern European Seas	7	2
10533.NW59	Geodia barretti	2013-01-10	Nicole Websster	Norway	200	Healthy	60.0608	5.815	NA	Australian Institute of Marine Science (Townsville, QLD)	TRUE	Tetractinellida	NA	HMA	Northern European Seas	7	2
10533.NW6	Geodia barretti	2013-01-10	Nicole Websster	Norway	200	Healthy	60.0608	5.815	NA	Australian Institute of Marine Science (Townsville, QLD)	TRUE	Tetractinellida	NA	HMA	Northern European Seas	7	2
10533.NW60	Geodia barretti	2013-01-10	Nicole Websster	Norway	200	Healthy	60.0608	5.815	NA	Australian Institute of Marine Science (Townsville, QLD)	TRUE	Tetractinellida	NA	HMA	Northern European Seas	7	2
10533.NW61	Geodia barretti	2013-01-10	Nicole Websster	Norway	200	Healthy	60.0608	5.815	NA	Australian Institute of Marine Science (Townsville, QLD)	TRUE	Tetractinellida	NA	HMA	Northern European Seas	7	2
10533.NW62	Geodia barretti	2013-01-10	Nicole Websster	Norway	200	Healthy	60.0608	5.815	NA	Australian Institute of Marine Science (Townsville, QLD)	TRUE	Tetractinellida	NA	HMA	Northern European Seas	7	2
10533.NW63	Geodia barretti	2013-01-10	Nicole Websster	Norway	200	Healthy	60.0608	5.815	NA	Australian Institute of Marine Science (Townsville, QLD)	TRUE	Tetractinellida	NA	HMA	Northern European Seas	7	2
10533.NW64	Geodia barretti	2013-01-10	Nicole Websster	Norway	200	Healthy	60.0608	5.815	NA	Australian Institute of Marine Science (Townsville, QLD)	TRUE	Tetractinellida	NA	HMA	Northern European Seas	7	2
10533.NW65	Geodia barretti	2013-01-10	Nicole Websster	Norway	200	Healthy	60.0608	5.815	NA	Australian Institute of Marine Science (Townsville, QLD)	TRUE	Tetractinellida	NA	HMA	Northern European Seas	7	2
10533.NW68	Geodia barretti	2013-01-10	Nicole Websster	Norway	200	Healthy	60.0608	5.815	NA	Australian Institute of Marine Science (Townsville, QLD)	TRUE	Tetractinellida	NA	HMA	Northern European Seas	7	2
10533.NW7	Geodia barretti	2013-01-10	Nicole Websster	Norway	200	Healthy	60.0608	5.815	NA	Australian Institute of Marine Science (Townsville, QLD)	TRUE	Tetractinellida	NA	HMA	Northern European Seas	7	2
10533.NW70	Geodia barretti	2013-01-10	Nicole Websster	Norway	200	Healthy	60.0608	5.815	NA	Australian Institute of Marine Science (Townsville, QLD)	TRUE	Tetractinellida	NA	HMA	Northern European Seas	7	2
10533.NW71	Geodia barretti	2013-01-10	Nicole Websster	Norway	200	Healthy	60.0608	5.815	NA	Australian Institute of Marine Science (Townsville, QLD)	TRUE	Tetractinellida	NA	HMA	Northern European Seas	7	2
10533.NW73	Geodia barretti	2013-01-10	Nicole Websster	Norway	200	Healthy	60.0608	5.815	NA	Australian Institute of Marine Science (Townsville, QLD)	TRUE	Tetractinellida	NA	HMA	Northern European Seas	7	2
10533.NW74	Geodia barretti	2013-01-10	Nicole Websster	Norway	200	Healthy	60.0608	5.815	NA	Australian Institute of Marine Science (Townsville, QLD)	TRUE	Tetractinellida	NA	HMA	Northern European Seas	7	2
10533.NW75	Geodia barretti	2013-01-10	Nicole Websster	Norway	200	Healthy	60.0608	5.815	NA	Australian Institute of Marine Science (Townsville, QLD)	TRUE	Tetractinellida	NA	HMA	Northern European Seas	7	2
10533.NW76	Geodia barretti	2013-01-10	Nicole Websster	Norway	200	Healthy	60.0608	5.815	NA	Australian Institute of Marine Science (Townsville, QLD)	TRUE	Tetractinellida	NA	HMA	Northern European Seas	7	2
10533.NW77	Geodia barretti	2013-01-10	Nicole Websster	Norway	200	Healthy	60.0608	5.815	NA	Australian Institute of Marine Science (Townsville, QLD)	TRUE	Tetractinellida	NA	HMA	Northern European Seas	7	2
10533.NW79	Geodia barretti	2013-01-10	Nicole Websster	Norway	200	Healthy	60.0608	5.815	NA	Australian Institute of Marine Science (Townsville, QLD)	TRUE	Tetractinellida	NA	HMA	Northern European Seas	7	2
10533.NW8	Geodia barretti	2013-01-10	Nicole Websster	Norway	200	Healthy	60.0608	5.815	NA	Australian Institute of Marine Science (Townsville, QLD)	TRUE	Tetractinellida	NA	HMA	Northern European Seas	7	2
10533.NW80	Geodia barretti	2013-01-10	Nicole Websster	Norway	200	Healthy	60.0608	5.815	NA	Australian Institute of Marine Science (Townsville, QLD)	TRUE	Tetractinellida	NA	HMA	Northern European Seas	7	2
10533.NW81	Geodia barretti	2013-01-10	Nicole Websster	Norway	200	Healthy	60.0608	5.815	NA	Australian Institute of Marine Science (Townsville, QLD)	TRUE	Tetractinellida	NA	HMA	Northern European Seas	7	2
10533.NW82	Geodia barretti	2013-01-10	Nicole Websster	Norway	200	Healthy	60.0608	5.815	NA	Australian Institute of Marine Science (Townsville, QLD)	TRUE	Tetractinellida	NA	HMA	Northern European Seas	7	2
10533.NW83	Geodia barretti	2013-01-10	Nicole Websster	Norway	200	Healthy	60.0608	5.815	NA	Australian Institute of Marine Science (Townsville, QLD)	TRUE	Tetractinellida	NA	HMA	Northern European Seas	7	2
10533.NW84	Geodia barretti	2013-01-10	Nicole Websster	Norway	200	Healthy	60.0608	5.815	NA	Australian Institute of Marine Science (Townsville, QLD)	TRUE	Tetractinellida	NA	HMA	Northern European Seas	7	2
10533.NW85	Geodia barretti	2013-01-10	Nicole Websster	Norway	200	Healthy	60.0608	5.815	NA	Australian Institute of Marine Science (Townsville, QLD)	TRUE	Tetractinellida	NA	HMA	Northern European Seas	7	2
10533.NW86	Geodia barretti	2013-01-10	Nicole Websster	Norway	200	Healthy	60.0608	5.815	NA	Australian Institute of Marine Science (Townsville, QLD)	TRUE	Tetractinellida	NA	HMA	Northern European Seas	7	2
10533.NW88	Geodia barretti	2013-01-10	Nicole Websster	Norway	200	Healthy	60.0608	5.815	NA	Australian Institute of Marine Science (Townsville, QLD)	TRUE	Tetractinellida	NA	HMA	Northern European Seas	7	2
10533.NW89	Geodia barretti	2013-01-10	Nicole Websster	Norway	200	Healthy	60.0608	5.815	NA	Australian Institute of Marine Science (Townsville, QLD)	TRUE	Tetractinellida	NA	HMA	Northern European Seas	7	2
10533.NW9	Geodia barretti	2013-01-10	Nicole Websster	Norway	200	Healthy	60.0608	5.815	NA	Australian Institute of Marine Science (Townsville, QLD)	TRUE	Tetractinellida	NA	HMA	Northern European Seas	7	2
10533.NW91	Geodia barretti	2013-01-10	Nicole Websster	Norway	200	Healthy	60.0608	5.815	NA	Australian Institute of Marine Science (Townsville, QLD)	TRUE	Tetractinellida	NA	HMA	Northern European Seas	7	2
10533.NW92	Geodia barretti	2013-01-10	Nicole Websster	Norway	200	Healthy	60.0608	5.815	NA	Australian Institute of Marine Science (Townsville, QLD)	TRUE	Tetractinellida	NA	HMA	Northern European Seas	7	2
10533.NW93	Geodia barretti	2013-01-10	Nicole Websster	Norway	200	Healthy	60.0608	5.815	NA	Australian Institute of Marine Science (Townsville, QLD)	TRUE	Tetractinellida	NA	HMA	Northern European Seas	7	2
10533.NW94	Geodia barretti	2013-01-10	Nicole Websster	Norway	200	Healthy	60.0608	5.815	NA	Australian Institute of Marine Science (Townsville, QLD)	TRUE	Tetractinellida	NA	HMA	Northern European Seas	7	2
10533.NW95	Geodia barretti	2013-01-10	Nicole Websster	Norway	200	Healthy	60.0608	5.815	NA	Australian Institute of Marine Science (Townsville, QLD)	TRUE	Tetractinellida	NA	HMA	Northern European Seas	7	2
10533.NW97	Geodia barretti	2013-01-10	Nicole Websster	Norway	200	Healthy	60.0608	5.815	NA	Australian Institute of Marine Science (Townsville, QLD)	TRUE	Tetractinellida	NA	HMA	Northern European Seas	7	2
10533.NW98	Geodia barretti	2013-01-10	Nicole Websster	Norway	200	Healthy	60.0608	5.815	NA	Australian Institute of Marine Science (Townsville, QLD)	TRUE	Tetractinellida	NA	HMA	Northern European Seas	7	2
10533.NW99	Geodia barretti	2013-01-10	Nicole Websster	Norway	200	Healthy	60.0608	5.815	NA	Australian Institute of Marine Science (Townsville, QLD)	TRUE	Tetractinellida	NA	HMA	Northern European Seas	7	2
10533.Abu.Shoosha.02.1	Luffariella sp.	9/22/12	Ravasi TR	Saudi Arabia	7.5	NA	22.18	39.25	NA	University of Wuerzburg	TRUE	Dictyoceratida	NA	HMA	Red Sea and Gulf of Aden	4	3
10533.Abu.Shoosha.02.2	Luffariella sp.	9/22/12	Ravasi TR	Saudi Arabia	7.5	NA	22.18	39.25	NA	University of Wuerzburg	TRUE	Dictyoceratida	NA	HMA	Red Sea and Gulf of Aden	4	3
10533.Abu.Shoosha.02.3	Luffariella sp.	9/22/12	Ravasi TR	Saudi Arabia	7.5	NA	22.18	39.25	NA	University of Wuerzburg	TRUE	Dictyoceratida	NA	HMA	Red Sea and Gulf of Aden	4	3
10533.Abu.Shoosha.03.1	Topsentia aqabaensis	9/22/12	Ravasi TR	Saudi Arabia	7.5	NA	22.18	39.25	NA	University of Wuerzburg	TRUE	Suberitida	NA	NA	Red Sea and Gulf of Aden	5	2
10533.Abu.Shoosha.03.2	Topsentia aqabaensis	9/22/12	Ravasi TR	Saudi Arabia	7.5	NA	22.18	39.25	NA	University of Wuerzburg	TRUE	Suberitida	NA	NA	Red Sea and Gulf of Aden	5	2
10533.Abu.Shoosha.03.3	Topsentia aqabaensis	9/22/12	Ravasi TR	Saudi Arabia	7.5	NA	22.18	39.25	NA	University of Wuerzburg	TRUE	Suberitida	NA	NA	Red Sea and Gulf of Aden	5	2
10533.AZO13.167	Haliclona fistulosa	6/17/13	Rodrigo Costa	Portugal	8	NA	37.743	-25.638	NA	University of Lisbon, Portugal	TRUE	Haplosclerida	17	NA	Lusitanian	7	5
10533.AZO13.168	Haliclona fistulosa	6/17/13	Rodrigo Costa	Portugal	8	NA	37.743	-25.638	NA	University of Lisbon, Portugal	TRUE	Haplosclerida	17	NA	Lusitanian	7	5
10533.AZO13.169	Tedania anhelans	6/17/13	Rodrigo Costa	Portugal	8	NA	37.743	-25.638	NA	University of Lisbon, Portugal	TRUE	Poecilosclerida	17	NA	Lusitanian	4	4
10533.AZO13.170	Tedania anhelans	6/17/13	Rodrigo Costa	Portugal	8	NA	37.743	-25.638	NA	University of Lisbon, Portugal	TRUE	Poecilosclerida	17	NA	Lusitanian	4	4
10533.AZO13.171	Tedania anhelans	6/17/13	Rodrigo Costa	Portugal	8	NA	37.743	-25.638	NA	University of Lisbon, Portugal	TRUE	Poecilosclerida	17	NA	Lusitanian	4	4
10533.AZO13.172	Tedania anhelans	6/17/13	Rodrigo Costa	Portugal	8	NA	37.743	-25.638	NA	University of Lisbon, Portugal	TRUE	Poecilosclerida	17	NA	Lusitanian	4	4
10533.AZO13.173	Hymeniacidon perlevis	6/17/13	Rodrigo Costa	Portugal	0	NA	37.7411	-25.574	NA	University of Lisbon, Portugal	TRUE	Suberitida	19	LMA	Lusitanian	3	5
10533.AZO13.174	Hymeniacidon perlevis	6/17/13	Rodrigo Costa	Portugal	0	NA	37.7411	-25.574	NA	University of Lisbon, Portugal	TRUE	Suberitida	19	LMA	Lusitanian	3	5
10533.AZO13.175	Hymeniacidon perlevis	6/17/13	Rodrigo Costa	Portugal	0	NA	37.7411	-25.574	NA	University of Lisbon, Portugal	TRUE	Suberitida	19	LMA	Lusitanian	3	5
10533.AZO13.178	Dysidea fragilis	6/17/13	Rodrigo Costa	Portugal	0	NA	37.7411	-25.574	NA	University of Lisbon, Portugal	TRUE	Dictyoceratida	19	LMA	Lusitanian	3	5
10533.AZO13.179	Petrosia ficiformis	6/18/13	Rodrigo Costa	Portugal	8.85	NA	37.743	-25.638	NA	University of Lisbon, Portugal	TRUE	Haplosclerida	18	HMA	Lusitanian	4	4
10533.AZO13.179..E.	Petrosia ficiformis	6/18/13	Rodrigo Costa	Portugal	8.85	NA	37.743	-25.638	NA	University of Lisbon, Portugal	TRUE	Haplosclerida	18	HMA	Lusitanian	4	4
10533.AZO13.180	Petrosia ficiformis	6/18/13	Rodrigo Costa	Portugal	8.85	NA	37.743	-25.638	NA	University of Lisbon, Portugal	TRUE	Haplosclerida	18	HMA	Lusitanian	4	4
10533.AZO13.180..E.	Petrosia ficiformis	6/18/13	Rodrigo Costa	Portugal	8.85	NA	37.743	-25.638	NA	University of Lisbon, Portugal	TRUE	Haplosclerida	18	HMA	Lusitanian	4	4
10533.AZO13.181	Petrosia ficiformis	6/18/13	Rodrigo Costa	Portugal	8.85	NA	37.743	-25.638	NA	University of Lisbon, Portugal	TRUE	Haplosclerida	18	HMA	Lusitanian	4	4
10533.AZO13.181..E.	Petrosia ficiformis	6/18/13	Rodrigo Costa	Portugal	8.85	NA	37.743	-25.638	NA	University of Lisbon, Portugal	TRUE	Haplosclerida	18	HMA	Lusitanian	4	4
10533.AZO13.182	Petrosia ficiformis	6/18/13	Rodrigo Costa	Portugal	8.85	NA	37.743	-25.638	NA	University of Lisbon, Portugal	TRUE	Haplosclerida	18	HMA	Lusitanian	4	4
10533.AZO13.182..E.	Petrosia ficiformis	6/18/13	Rodrigo Costa	Portugal	8.85	NA	37.743	-25.638	NA	University of Lisbon, Portugal	TRUE	Haplosclerida	18	HMA	Lusitanian	4	4
10533.AZO13.187	Axinyssa aurantiaca	6/18/13	Rodrigo Costa	Portugal	8.85	NA	37.743	-25.638	NA	University of Lisbon, Portugal	TRUE	Suberitida	18	NA	Lusitanian	2	5
10533.AZO13.188	Axinyssa aurantiaca	6/18/13	Rodrigo Costa	Portugal	8.85	NA	37.743	-25.638	NA	University of Lisbon, Portugal	TRUE	Suberitida	18	NA	Lusitanian	2	5
10533.AZO13.189	Axinyssa aurantiaca	6/18/13	Rodrigo Costa	Portugal	8.85	NA	37.743	-25.638	NA	University of Lisbon, Portugal	TRUE	Suberitida	18	NA	Lusitanian	2	5
10533.AZO13.190	Axinyssa aurantiaca	6/18/13	Rodrigo Costa	Portugal	8.85	NA	37.743	-25.638	NA	University of Lisbon, Portugal	TRUE	Suberitida	18	NA	Lusitanian	2	5
10533.AZO13.191	Axinyssa aurantiaca	6/18/13	Rodrigo Costa	Portugal	8.85	NA	37.743	-25.638	NA	University of Lisbon, Portugal	TRUE	Suberitida	18	NA	Lusitanian	2	5
10533.AZO13.192	Axinyssa aurantiaca	6/19/13	Rodrigo Costa	Portugal	14.5	NA	37.7041	-25.4435	NA	University of Lisbon, Portugal	TRUE	Suberitida	19	NA	Lusitanian	2	5
10533.AZO13.193	Axinyssa aurantiaca	6/19/13	Rodrigo Costa	Portugal	14.5	NA	37.7041	-25.4435	NA	University of Lisbon, Portugal	TRUE	Suberitida	19	NA	Lusitanian	2	5
10533.AZO13.194	Axinyssa aurantiaca	6/19/13	Rodrigo Costa	Portugal	14.5	NA	37.7041	-25.4435	NA	University of Lisbon, Portugal	TRUE	Suberitida	19	NA	Lusitanian	2	5
10533.AZO13.195	Petrosia ficiformis	6/19/13	Rodrigo Costa	Portugal	14.5	NA	37.7041	-25.4435	NA	University of Lisbon, Portugal	TRUE	Haplosclerida	19	HMA	Lusitanian	4	4
10533.AZO13.195..E.	Petrosia ficiformis	6/19/13	Rodrigo Costa	Portugal	14.5	NA	37.7041	-25.4435	NA	University of Lisbon, Portugal	TRUE	Haplosclerida	19	HMA	Lusitanian	4	4
10533.AZO13.196	Petrosia ficiformis	6/19/13	Rodrigo Costa	Portugal	14.5	NA	37.7041	-25.4435	NA	University of Lisbon, Portugal	TRUE	Haplosclerida	19	HMA	Lusitanian	4	4
10533.AZO13.196..E.	Petrosia ficiformis	6/19/13	Rodrigo Costa	Portugal	14.5	NA	37.7041	-25.4435	NA	University of Lisbon, Portugal	TRUE	Haplosclerida	19	HMA	Lusitanian	4	4
10533.AZO13.197	Petrosia ficiformis	6/19/13	Rodrigo Costa	Portugal	14.5	NA	37.7041	-25.4435	NA	University of Lisbon, Portugal	TRUE	Haplosclerida	19	HMA	Lusitanian	4	4
10533.AZO13.197..E.	Petrosia ficiformis	6/19/13	Rodrigo Costa	Portugal	14.5	NA	37.7041	-25.4435	NA	University of Lisbon, Portugal	TRUE	Haplosclerida	19	HMA	Lusitanian	4	4
10533.AZO13.198	Hemimycale columella	6/19/13	Rodrigo Costa	Portugal	14.5	NA	37.7041	-25.4435	NA	University of Lisbon, Portugal	TRUE	Poecilosclerida	19	LMA	Lusitanian	7	5
10533.AZO13.200	Hemimycale columella	6/19/13	Rodrigo Costa	Portugal	14.5	NA	37.7041	-25.4435	NA	University of Lisbon, Portugal	TRUE	Poecilosclerida	19	LMA	Lusitanian	7	5
10533.AZO13.201	Phorbas fictitius	6/19/13	Rodrigo Costa	Portugal	14.5	NA	37.7041	-25.4435	NA	University of Lisbon, Portugal	TRUE	Poecilosclerida	19	LMA	Lusitanian	7	5
10533.AZO13.202	Phorbas fictitius	6/19/13	Rodrigo Costa	Portugal	14.5	NA	37.7041	-25.4435	NA	University of Lisbon, Portugal	TRUE	Poecilosclerida	19	LMA	Lusitanian	7	5
10533.AZO13.203	Haliclona fistulosa	6/20/13	Rodrigo Costa	Portugal	17	NA	37.8886	-25.835	NA	University of Lisbon, Portugal	TRUE	Haplosclerida	17	NA	Lusitanian	7	5
10533.AZO13.209	Axinyssa aurantiaca	6/20/13	Rodrigo Costa	Portugal	17	NA	37.8886	-25.835	NA	University of Lisbon, Portugal	TRUE	Suberitida	17	NA	Lusitanian	2	5
10533.AZO13.210	Thymosia guernei	6/20/13	Rodrigo Costa	Portugal	17	NA	37.8886	-25.835	NA	University of Lisbon, Portugal	TRUE	Chondrillida	17	NA	Lusitanian	4	4
10533.AZO13.211	Thymosia guernei	6/20/13	Rodrigo Costa	Portugal	17	NA	37.8886	-25.835	NA	University of Lisbon, Portugal	TRUE	Chondrillida	17	NA	Lusitanian	4	4
10533.AZO13.212	Thymosia guernei	2013-06-01	Rodrigo Costa	Portugal	17	NA	37.8886	-25.835	NA	University of Lisbon, Portugal	TRUE	Chondrillida	17	NA	Lusitanian	4	4
10533.AZO13.213	Aplysina aerophoba	6/20/13	Rodrigo Costa	Portugal	9.5	NA	37.8192	-25.8274	NA	University of Lisbon, Portugal	TRUE	Verongiida	18	HMA	Lusitanian	4	4
10533.AZO13.214	Aplysina aerophoba	6/20/13	Rodrigo Costa	Portugal	9.5	NA	37.8192	-25.8274	NA	University of Lisbon, Portugal	TRUE	Verongiida	18	HMA	Lusitanian	4	4
10533.AZO13.215	Aplysina aerophoba	6/20/13	Rodrigo Costa	Portugal	9.5	NA	37.8192	-25.8274	NA	University of Lisbon, Portugal	TRUE	Verongiida	18	HMA	Lusitanian	4	4
10533.AZO13.216	Cliona celata	6/20/13	Rodrigo Costa	Portugal	9.5	NA	37.8192	-25.8274	NA	University of Lisbon, Portugal	TRUE	Clionaida	18	LMA	Lusitanian	7	5
10533.AZO13.216a	Cliona celata	6/20/13	Rodrigo Costa	Portugal	9.5	NA	37.8192	-25.8274	NA	University of Lisbon, Portugal	TRUE	Clionaida	18	LMA	Lusitanian	7	5
10533.AZO13.217	Cliona celata	6/20/13	Rodrigo Costa	Portugal	9.5	NA	37.8192	-25.8274	NA	University of Lisbon, Portugal	TRUE	Clionaida	18	LMA	Lusitanian	7	5
10533.AZO13.217a	Cliona celata	6/20/13	Rodrigo Costa	Portugal	9.5	NA	37.8192	-25.8274	NA	University of Lisbon, Portugal	TRUE	Clionaida	18	LMA	Lusitanian	7	5
10533.AZO13.218	Cliona celata	6/20/13	Rodrigo Costa	Portugal	9.5	NA	37.8192	-25.8274	NA	University of Lisbon, Portugal	TRUE	Clionaida	18	LMA	Lusitanian	7	5
10533.AZO13.218a	Cliona celata	6/20/13	Rodrigo Costa	Portugal	9.5	NA	37.8192	-25.8274	NA	University of Lisbon, Portugal	TRUE	Clionaida	18	LMA	Lusitanian	7	5
10533.CUR13.01	Ircinia felix	2013-04-03	Rodrigo Costa	Curacao	7.5	NA	12.121	-68.9697	NA	University of Lisbon, Portugal	TRUE	Dictyoceratida	28	HMA	Tropical Northwestern Atlantic	4	3
10533.CUR13.02	Ircinia felix	2013-04-03	Rodrigo Costa	Curacao	7.5	NA	12.121	-68.9697	NA	University of Lisbon, Portugal	TRUE	Dictyoceratida	28	HMA	Tropical Northwestern Atlantic	4	3
10533.CUR13.03	Ircinia felix	2013-04-03	Rodrigo Costa	Curacao	7.5	NA	12.121	-68.9697	NA	University of Lisbon, Portugal	TRUE	Dictyoceratida	28	HMA	Tropical Northwestern Atlantic	4	3
10533.CUR13.04	Ircinia felix	2013-04-03	Rodrigo Costa	Curacao	7.5	NA	12.121	-68.9697	NA	University of Lisbon, Portugal	TRUE	Dictyoceratida	28	HMA	Tropical Northwestern Atlantic	4	3
10533.CUR13.06	Ircinia strobilina	2013-04-03	Rodrigo Costa	Curacao	7.5	NA	12.121	-68.9697	NA	University of Lisbon, Portugal	TRUE	Dictyoceratida	28	HMA	Tropical Northwestern Atlantic	4	3
10533.CUR13.07	Ircinia strobilina	2013-04-03	Rodrigo Costa	Curacao	7.5	NA	12.121	-68.9697	NA	University of Lisbon, Portugal	TRUE	Dictyoceratida	28	HMA	Tropical Northwestern Atlantic	4	3
10533.CUR13.08	Ircinia felix	2013-04-03	Rodrigo Costa	Curacao	7.5	NA	12.121	-68.9697	NA	University of Lisbon, Portugal	TRUE	Dictyoceratida	28	HMA	Tropical Northwestern Atlantic	4	3
10533.CUR13.09	Ircinia strobilina	2013-04-03	Rodrigo Costa	Curacao	7.5	NA	12.121	-68.9697	NA	University of Lisbon, Portugal	TRUE	Dictyoceratida	28	HMA	Tropical Northwestern Atlantic	4	3
10533.CUR13.10	Ircinia strobilina	2013-04-03	Rodrigo Costa	Curacao	7.5	NA	12.121	-68.9697	NA	University of Lisbon, Portugal	TRUE	Dictyoceratida	28	HMA	Tropical Northwestern Atlantic	4	3
10533.CUR13.11	Scopalina ruetzleri	2013-04-03	Rodrigo Costa	Curacao	7.5	NA	12.121	-68.9697	NA	University of Lisbon, Portugal	TRUE	Bubarida	28	LMA	Tropical Northwestern Atlantic	7	5
10533.CUR13.12	Scopalina ruetzleri	2013-04-03	Rodrigo Costa	Curacao	7.5	NA	12.121	-68.9697	NA	University of Lisbon, Portugal	TRUE	Bubarida	28	LMA	Tropical Northwestern Atlantic	7	5
10533.CUR13.13	Scopalina ruetzleri	2013-04-03	Rodrigo Costa	Curacao	7.5	NA	12.121	-68.9697	NA	University of Lisbon, Portugal	TRUE	Bubarida	28	LMA	Tropical Northwestern Atlantic	7	5
10533.CUR13.14	Scopalina ruetzleri	2013-04-03	Rodrigo Costa	Curacao	7.5	NA	12.121	-68.9697	NA	University of Lisbon, Portugal	TRUE	Bubarida	28	LMA	Tropical Northwestern Atlantic	7	5
10533.CUR13.15	Scopalina ruetzleri	2013-04-03	Rodrigo Costa	Curacao	7.5	NA	12.121	-68.9697	NA	University of Lisbon, Portugal	TRUE	Bubarida	28	LMA	Tropical Northwestern Atlantic	7	5
10533.ALG13.116	Ircinia variabilis	2/19/13	RodrigoCosta	Portugal	10.8	Healthy	37.0086	-8.92503	NA	University of Lisbon, Portugal	TRUE	Dictyoceratida	14	HMA	Lusitanian	4	4
10533.ALG13.117	Sarcotragus spinosulus	2/19/13	RodrigoCosta	Portugal	20.4	Healthy	37.0086	-8.92503	NA	University of Lisbon, Portugal	TRUE	Dictyoceratida	14	HMA	Lusitanian	4	4
10533.ALG13.118	Sarcotragus spinosulus	2/19/13	RodrigoCosta	Portugal	11.3	Healthy	37.0086	-8.92503	NA	University of Lisbon, Portugal	TRUE	Dictyoceratida	14	HMA	Lusitanian	4	4
10533.ALG13.119	Sarcotragus spinosulus	2/19/13	RodrigoCosta	Portugal	10.8	Healthy	37.0086	-8.92503	NA	University of Lisbon, Portugal	TRUE	Dictyoceratida	14	HMA	Lusitanian	4	4
10533.ALG13.120	Sarcotragus spinosulus	2/19/13	RodrigoCosta	Portugal	11.4	Healthy	37.0086	-8.92503	NA	University of Lisbon, Portugal	TRUE	Dictyoceratida	14	HMA	Lusitanian	4	4
10533.ALG13.121	Sarcotragus spinosulus	2/19/13	RodrigoCosta	Portugal	8	Healthy	37.0086	-8.92503	NA	University of Lisbon, Portugal	TRUE	Dictyoceratida	14	HMA	Lusitanian	4	4
10533.ALG13.122	Ircinia variabilis	2/19/13	RodrigoCosta	Portugal	6.3	Healthy	37.0086	-8.92503	NA	University of Lisbon, Portugal	TRUE	Dictyoceratida	14	HMA	Lusitanian	4	4
10533.ALG13.123	Sarcotragus spinosulus	2/19/13	RodrigoCosta	Portugal	7.8	Healthy	37.0086	-8.92503	NA	University of Lisbon, Portugal	TRUE	Dictyoceratida	14	HMA	Lusitanian	4	4
10533.ALG13.124	Dysidea fragilis	4/26/13	RodrigoCosta	Portugal	18	Healthy	37.0583	-8.30406	NA	University of Lisbon, Portugal	TRUE	Dictyoceratida	17.1	LMA	Lusitanian	3	5
10533.ALG13.125	Dysidea fragilis	4/26/13	RodrigoCosta	Portugal	18	Healthy	37.0583	-8.30406	NA	University of Lisbon, Portugal	TRUE	Dictyoceratida	17.1	LMA	Lusitanian	3	5
10533.ALG13.126	Dysidea fragilis	4/26/13	RodrigoCosta	Portugal	18	Healthy	37.0583	-8.30406	NA	University of Lisbon, Portugal	TRUE	Dictyoceratida	17.1	LMA	Lusitanian	3	5
10533.ALG13.127	Dysidea fragilis	4/26/13	RodrigoCosta	Portugal	18	Healthy	37.0583	-8.30406	NA	University of Lisbon, Portugal	TRUE	Dictyoceratida	17.1	LMA	Lusitanian	3	5
10533.ALG13.128	Dysidea avara	4/26/13	RodrigoCosta	Portugal	18	Healthy	37.0583	-8.30406	NA	University of Lisbon, Portugal	TRUE	Dictyoceratida	17.1	LMA	Lusitanian	6	5
10533.ALG13.129	Dysidea avara	4/26/13	RodrigoCosta	Portugal	18	Healthy	37.0583	-8.30406	NA	University of Lisbon, Portugal	TRUE	Dictyoceratida	17.1	LMA	Lusitanian	6	5
10533.ALG13.130	Dysidea avara	4/26/13	RodrigoCosta	Portugal	18	Healthy	37.0583	-8.30406	NA	University of Lisbon, Portugal	TRUE	Dictyoceratida	17.1	LMA	Lusitanian	6	5
10533.ALG13.131	Dysidea avara	4/26/13	RodrigoCosta	Portugal	18	Healthy	37.0583	-8.30406	NA	University of Lisbon, Portugal	TRUE	Dictyoceratida	17.1	LMA	Lusitanian	6	5
10533.ALG13.132	Dysidea avara	4/26/13	RodrigoCosta	Portugal	18	Healthy	37.0583	-8.30406	NA	University of Lisbon, Portugal	TRUE	Dictyoceratida	17.1	LMA	Lusitanian	6	5
10533.ALG13.133	Dysidea avara	4/26/13	RodrigoCosta	Portugal	18	Healthy	37.0583	-8.30406	NA	University of Lisbon, Portugal	TRUE	Dictyoceratida	17.1	LMA	Lusitanian	6	5
10533.ALG13.134	Dysidea avara	4/26/13	RodrigoCosta	Portugal	18	Healthy	37.0583	-8.30406	NA	University of Lisbon, Portugal	TRUE	Dictyoceratida	17.1	LMA	Lusitanian	6	5
10533.ALG13.135	Dysidea avara	4/26/13	RodrigoCosta	Portugal	18	Healthy	37.0583	-8.30406	NA	University of Lisbon, Portugal	TRUE	Dictyoceratida	17.1	LMA	Lusitanian	6	5
10533.ALG13.136	Dysidea avara	4/26/13	RodrigoCosta	Portugal	18	Healthy	37.0583	-8.30406	NA	University of Lisbon, Portugal	TRUE	Dictyoceratida	17.1	LMA	Lusitanian	6	5
10533.ALG13.137	Dysidea avara	4/26/13	RodrigoCosta	Portugal	18	Healthy	37.0583	-8.30406	NA	University of Lisbon, Portugal	TRUE	Dictyoceratida	17.1	LMA	Lusitanian	6	5
10533.ALG13.141	Cliona viridis	4/26/13	RodrigoCosta	Portugal	18	Healthy	37.0583	-8.30406	NA	University of Lisbon, Portugal	TRUE	Clionaida	17.1	LMA	Lusitanian	7	5
10533.ALG13.143	Cliona viridis	4/26/13	RodrigoCosta	Portugal	18	Healthy	37.0583	-8.30406	NA	University of Lisbon, Portugal	TRUE	Clionaida	17.1	LMA	Lusitanian	7	5
10533.ALG13.144	Cliona viridis	4/26/13	RodrigoCosta	Portugal	18	Healthy	37.0583	-8.30406	NA	University of Lisbon, Portugal	TRUE	Clionaida	17.1	LMA	Lusitanian	7	5
10533.ALG13.146	Cliona viridis	4/26/13	RodrigoCosta	Portugal	18	Healthy	37.0583	-8.30406	NA	University of Lisbon, Portugal	TRUE	Clionaida	17.1	LMA	Lusitanian	7	5
10533.ALG13.148	Leuconia johnstonii	2013-02-05	RodrigoCosta	Portugal	21	Healthy	36.9799	-7.98928	NA	University of Lisbon, Portugal	TRUE	Baerida	15.2	NA	Lusitanian	7	5
10533.ALG13.149	Leuconia johnstonii	2013-02-05	RodrigoCosta	Portugal	21	Healthy	36.9799	-7.98928	NA	University of Lisbon, Portugal	TRUE	Baerida	15.2	NA	Lusitanian	7	5
10533.ALG13.150	Leuconia johnstonii	2013-02-05	RodrigoCosta	Portugal	21	Healthy	36.9799	-7.98928	NA	University of Lisbon, Portugal	TRUE	Baerida	15.2	NA	Lusitanian	7	5
10533.ALG13.152	Leuconia johnstonii	2013-02-05	RodrigoCosta	Portugal	21	Healthy	36.9799	-7.98928	NA	University of Lisbon, Portugal	TRUE	Baerida	15.2	NA	Lusitanian	7	5
10533.ALG13.153	Leuconia johnstonii	2013-02-05	RodrigoCosta	Portugal	21	Healthy	36.9799	-7.98928	NA	University of Lisbon, Portugal	TRUE	Baerida	15.2	NA	Lusitanian	7	5
10533.ALG13.154	Leuconia johnstonii	2013-02-05	RodrigoCosta	Portugal	21	Healthy	36.9799	-7.98928	NA	University of Lisbon, Portugal	TRUE	Baerida	15.2	NA	Lusitanian	7	5
10533.ALG13.155	Scopalina lophyropoda	2013-02-05	RodrigoCosta	Portugal	21	Healthy	36.9799	-7.98928	NA	University of Lisbon, Portugal	TRUE	Bubarida	15.2	LMA	Lusitanian	1	5
10533.ALG13.156	Scopalina lophyropoda	2013-02-05	RodrigoCosta	Portugal	21	Healthy	36.9799	-7.98928	NA	University of Lisbon, Portugal	TRUE	Bubarida	15.2	LMA	Lusitanian	1	5
10533.ALG13.157	Scopalina lophyropoda	2013-02-05	RodrigoCosta	Portugal	21	Healthy	36.9799	-7.98928	NA	University of Lisbon, Portugal	TRUE	Bubarida	15.2	LMA	Lusitanian	1	5
10533.ALG13.158	Scopalina lophyropoda	2013-02-05	RodrigoCosta	Portugal	21	Healthy	36.9799	-7.98928	NA	University of Lisbon, Portugal	TRUE	Bubarida	15.2	LMA	Lusitanian	1	5
10533.ALG13.159	Dysidea fragilis	2013-02-05	RodrigoCosta	Portugal	21	Healthy	36.9799	-7.98928	NA	University of Lisbon, Portugal	TRUE	Dictyoceratida	15.2	LMA	Lusitanian	3	5
10533.ALG13.219	Sarcotragus spinosulus	2013-12-07	RodrigoCosta	Portugal	17.5	Healthy	36.9799	-7.98928	NA	University of Lisbon, Portugal	TRUE	Dictyoceratida	19	HMA	Lusitanian	4	4
10533.ALG13.220	Sarcotragus spinosulus	2013-12-07	RodrigoCosta	Portugal	17.5	Healthy	36.9799	-7.98928	NA	University of Lisbon, Portugal	TRUE	Dictyoceratida	19	HMA	Lusitanian	4	4
10533.ALG13.221	Sarcotragus spinosulus	2013-12-07	RodrigoCosta	Portugal	17.5	Healthy	36.9799	-7.98928	NA	University of Lisbon, Portugal	TRUE	Dictyoceratida	19	HMA	Lusitanian	4	4
10533.ALG13.222	Sarcotragus spinosulus	2013-12-07	RodrigoCosta	Portugal	17.5	Healthy	36.9799	-7.98928	NA	University of Lisbon, Portugal	TRUE	Dictyoceratida	19	HMA	Lusitanian	4	4
10533.ALG13.223	Sarcotragus spinosulus	2013-12-07	RodrigoCosta	Portugal	17.5	Healthy	36.9799	-7.98928	NA	University of Lisbon, Portugal	TRUE	Dictyoceratida	19	HMA	Lusitanian	4	4
10533.ALG13.224	Sarcotragus spinosulus	2013-12-07	RodrigoCosta	Portugal	17.5	Healthy	36.9799	-7.98928	NA	University of Lisbon, Portugal	TRUE	Dictyoceratida	19	HMA	Lusitanian	4	4
10533.ALG13.225	Spongia agaricina	2013-12-07	RodrigoCosta	Portugal	17.5	Healthy	36.9799	-7.98928	NA	University of Lisbon, Portugal	TRUE	Dictyoceratida	19	HMA	Lusitanian	4	4
10533.ALG13.226	Spongia agaricina	2013-12-07	RodrigoCosta	Portugal	17.5	Healthy	36.9799	-7.98928	NA	University of Lisbon, Portugal	TRUE	Dictyoceratida	19	HMA	Lusitanian	4	4
10533.ALG13.227	Spongia agaricina	2013-12-07	RodrigoCosta	Portugal	17.5	Healthy	36.9799	-7.98928	NA	University of Lisbon, Portugal	TRUE	Dictyoceratida	19	HMA	Lusitanian	4	4
10533.ALG13.228	Spongia agaricina	2013-12-07	RodrigoCosta	Portugal	17.5	Healthy	36.9799	-7.98928	NA	University of Lisbon, Portugal	TRUE	Dictyoceratida	19	HMA	Lusitanian	4	4
10533.ALG13.229	Spongia agaricina	2013-12-07	RodrigoCosta	Portugal	17.5	Healthy	36.9799	-7.98928	NA	University of Lisbon, Portugal	TRUE	Dictyoceratida	19	HMA	Lusitanian	4	4
10533.PJS.102A3	Aplysinella sp.	5/12/1012	Schupp	GUAM	3	Healthy	13.4517	144.652	NA	Schupp Lab, University of Oldenburg	TRUE	Verongiida	NA	LMA	Tropical Northwestern Pacific	7	5
10533.PJS.132.T1	Terpios hoshinota	2012-12-07	Schupp	GUAM	60	Healthy	13.5974	144.833	NA	Schupp Lab, University of Oldenburg	TRUE	Suberitida	NA	NA	Tropical Northwestern Pacific	4	3
10533.PJS.133.T2	Terpios hoshinota	2012-12-07	Schupp	GUAM	3	Healthy	13.5974	144.833	NA	Schupp Lab, University of Oldenburg	TRUE	Suberitida	NA	NA	Tropical Northwestern Pacific	4	3
10533.PJS.137.T6	Terpios hoshinota	2012-12-07	Schupp	GUAM	3	Healthy	13.5974	144.833	NA	Schupp Lab, University of Oldenburg	TRUE	Suberitida	NA	NA	Tropical Northwestern Pacific	4	3
10533.PJS.138.T7	Terpios hoshinota	2012-12-07	Schupp	GUAM	3	Healthy	13.5974	144.833	NA	Schupp Lab, University of Oldenburg	TRUE	Suberitida	NA	NA	Tropical Northwestern Pacific	4	3
10533.PJS.139.T8	Terpios hoshinota	2012-12-07	Schupp	GUAM	3	Healthy	13.5974	144.833	NA	Schupp Lab, University of Oldenburg	TRUE	Suberitida	NA	NA	Tropical Northwestern Pacific	4	3
10533.PJS.13R1	Rhabdastrella globostellata	7/14/2011	Schupp	GUAM	3	Healthy	13.4517	144.652	NA	Schupp Lab, University of Oldenburg	TRUE	Tetractinellida	NA	HMA	Tropical Northwestern Pacific	4	3
10533.PJS.140.T9	Terpios hoshinota	7/25/12	Schupp	GUAM	3	Healthy	13.5974	144.833	NA	Schupp Lab, University of Oldenburg	TRUE	Suberitida	NA	NA	Tropical Northwestern Pacific	4	3
10533.PJS.141.T10	Terpios hoshinota	7/25/12	Schupp	GUAM	3	Healthy	13.3558	144.638	NA	Schupp Lab, University of Oldenburg	TRUE	Suberitida	NA	NA	Tropical Northwestern Pacific	4	3
10533.PJS.142.T11	Terpios hoshinota	7/25/12	Schupp	GUAM	3	Healthy	13.3558	144.638	NA	Schupp Lab, University of Oldenburg	TRUE	Suberitida	NA	NA	Tropical Northwestern Pacific	4	3
10533.PJS.143.T12	Terpios hoshinota	7/25/12	Schupp	GUAM	3	Healthy	13.3558	144.638	NA	Schupp Lab, University of Oldenburg	TRUE	Suberitida	NA	NA	Tropical Northwestern Pacific	4	3
10533.PJS.145.T14	Terpios hoshinota	7/25/12	Schupp	GUAM	3	Healthy	13.3558	144.638	NA	Schupp Lab, University of Oldenburg	TRUE	Suberitida	NA	NA	Tropical Northwestern Pacific	4	3
10533.PJS.146.T15	Terpios hoshinota	7/25/12	Schupp	GUAM	3	Healthy	13.3558	144.638	NA	Schupp Lab, University of Oldenburg	TRUE	Suberitida	NA	NA	Tropical Northwestern Pacific	4	3
10533.PJS.147.T16	Terpios hoshinota	7/25/12	Schupp	GUAM	3	Healthy	13.3558	144.638	NA	Schupp Lab, University of Oldenburg	TRUE	Suberitida	NA	NA	Tropical Northwestern Pacific	4	3
10533.PJS.15R3	Rhabdastrella globostellata	7/14/2011	Schupp	GUAM	3	Healthy	13.4517	144.652	NA	Schupp Lab, University of Oldenburg	TRUE	Tetractinellida	NA	HMA	Tropical Northwestern Pacific	4	3
10533.PJS.168.PS724	Rhaphoxya sp.	2010-06-07	Schupp	GUAM	103	Healthy	13.4833	144.757	NA	Schupp Lab, University of Oldenburg	TRUE	Bubarida	NA	HMA	Tropical Northwestern Pacific	4	3
10533.PJS.16S1	Stylissa massa	7/14/2011	Schupp	GUAM	3	Healthy	13.4517	144.652	NA	Schupp Lab, University of Oldenburg	TRUE	Axinellida	NA	LMA	Tropical Northwestern Pacific	6	5
10533.PJS.17S2	Stylissa massa	7/14/2011	Schupp	GUAM	3	Healthy	13.4517	144.652	NA	Schupp Lab, University of Oldenburg	TRUE	Axinellida	NA	LMA	Tropical Northwestern Pacific	6	5
10533.PJS.189.PS718	Rhaphoxya sp.	2010-06-07	Schupp	GUAM	103	Healthy	13.4833	144.757	NA	Schupp Lab, University of Oldenburg	TRUE	Bubarida	NA	HMA	Tropical Northwestern Pacific	4	3
10533.PJS.191.PS699	Rhaphoxya sp.	6/29/2010	Schupp	GUAM	97	Healthy	13.4833	144.757	NA	Schupp Lab, University of Oldenburg	TRUE	Bubarida	NA	HMA	Tropical Northwestern Pacific	4	3
10533.PJS.192.PS723	Rhaphoxya sp.	2010-06-07	Schupp	GUAM	103	Healthy	13.4833	144.757	NA	Schupp Lab, University of Oldenburg	TRUE	Bubarida	NA	HMA	Tropical Northwestern Pacific	4	3
10533.PJS.19H1	Hyrtios altum	7/14/2011	Schupp	GUAM	3	Healthy	13.4517	144.652	NA	Schupp Lab, University of Oldenburg	TRUE	Dictyoceratida	NA	HMA	Tropical Northwestern Pacific	4	3
10533.PJS.1S1	Stylissa massa	7/23/2013	Schupp	GUAM	3	Healthy	13.4517	144.652	NA	Schupp Lab, University of Oldenburg	TRUE	Axinellida	NA	LMA	Tropical Northwestern Pacific	6	5
10533.PJS.20H2	Hyrtios altum	7/14/2011	Schupp	GUAM	3	Healthy	13.4517	144.652	NA	Schupp Lab, University of Oldenburg	TRUE	Dictyoceratida	NA	HMA	Tropical Northwestern Pacific	4	3
10533.PJS.21H3	Hyrtios altum	7/14/2011	Schupp	GUAM	3	Healthy	13.4517	144.652	NA	Schupp Lab, University of Oldenburg	TRUE	Dictyoceratida	NA	HMA	Tropical Northwestern Pacific	4	3
10533.PJS.22R1	Rhabdastrella globostellata	6/22/2010	Schupp	GUAM	3	Healthy	13.4517	144.652	NA	Schupp Lab, University of Oldenburg	TRUE	Tetractinellida	NA	HMA	Tropical Northwestern Pacific	4	3
10533.PJS.23R2	Rhabdastrella globostellata	6/22/2010	Schupp	GUAM	3	Healthy	13.4517	144.652	NA	Schupp Lab, University of Oldenburg	TRUE	Tetractinellida	NA	HMA	Tropical Northwestern Pacific	4	3
10533.PJS.24R3	Rhabdastrella globostellata	6/22/2010	Schupp	GUAM	3	Healthy	13.4517	144.652	NA	Schupp Lab, University of Oldenburg	TRUE	Tetractinellida	NA	HMA	Tropical Northwestern Pacific	4	3
10533.PJS.25S1	Stylissa massa	6/22/2010	Schupp	GUAM	3	Healthy	13.4517	144.652	NA	Schupp Lab, University of Oldenburg	TRUE	Axinellida	NA	LMA	Tropical Northwestern Pacific	6	5
10533.PJS.26S2	Stylissa massa	6/22/2010	Schupp	GUAM	3	Healthy	13.4517	144.652	NA	Schupp Lab, University of Oldenburg	TRUE	Axinellida	NA	LMA	Tropical Northwestern Pacific	6	5
10533.PJS.27S3	Stylissa massa	6/22/2010	Schupp	GUAM	3	Healthy	13.4517	144.652	NA	Schupp Lab, University of Oldenburg	TRUE	Axinellida	NA	LMA	Tropical Northwestern Pacific	6	5
10533.PJS.28H1	Hyrtios altum	6/22/2010	Schupp	GUAM	3	Healthy	13.4517	144.652	NA	Schupp Lab, University of Oldenburg	TRUE	Dictyoceratida	NA	HMA	Tropical Northwestern Pacific	4	3
10533.PJS.29H2	Hyrtios altum	6/22/2010	Schupp	GUAM	3	Healthy	13.4517	144.652	NA	Schupp Lab, University of Oldenburg	TRUE	Dictyoceratida	NA	HMA	Tropical Northwestern Pacific	4	3
10533.PJS.2S2	Stylissa massa	7/23/2013	Schupp	GUAM	3	Healthy	13.4517	144.652	NA	Schupp Lab, University of Oldenburg	TRUE	Axinellida	NA	LMA	Tropical Northwestern Pacific	6	5
10533.PJS.30H3	Hyrtios altum	6/22/2010	Schupp	GUAM	3	Healthy	13.4517	144.652	NA	Schupp Lab, University of Oldenburg	TRUE	Dictyoceratida	NA	HMA	Tropical Northwestern Pacific	4	3
10533.PJS.31S1	Stylissa massa	2012-05-05	Schupp	GUAM	3	Healthy	13.4517	144.652	NA	Schupp Lab, University of Oldenburg	TRUE	Axinellida	NA	LMA	Tropical Northwestern Pacific	6	5
10533.PJS.32S2	Stylissa massa	2012-05-05	Schupp	GUAM	3	Healthy	13.4517	144.652	NA	Schupp Lab, University of Oldenburg	TRUE	Axinellida	NA	LMA	Tropical Northwestern Pacific	6	5
10533.PJS.34H1	Hyrtios altum	2012-05-05	Schupp	GUAM	3	Healthy	13.4517	144.652	NA	Schupp Lab, University of Oldenburg	TRUE	Dictyoceratida	NA	HMA	Tropical Northwestern Pacific	4	3
10533.PJS.35H2	Hyrtios altum	2012-05-05	Schupp	GUAM	3	Healthy	13.4517	144.652	NA	Schupp Lab, University of Oldenburg	TRUE	Dictyoceratida	NA	HMA	Tropical Northwestern Pacific	4	3
10533.PJS.36H3	Hyrtios altum	2012-05-05	Schupp	GUAM	3	Healthy	13.4517	144.652	NA	Schupp Lab, University of Oldenburg	TRUE	Dictyoceratida	NA	HMA	Tropical Northwestern Pacific	4	3
10533.PJS.3S3	Stylissa massa	7/23/2013	Schupp	GUAM	3	Healthy	13.4517	144.652	NA	Schupp Lab, University of Oldenburg	TRUE	Axinellida	NA	LMA	Tropical Northwestern Pacific	6	5
10533.PJS.40R1	Rhabdastrella globostellata	7/23/2012	Schupp	GUAM	3	Healthy	13.4517	144.652	NA	Schupp Lab, University of Oldenburg	TRUE	Tetractinellida	NA	HMA	Tropical Northwestern Pacific	4	3
10533.PJS.41R2	Rhabdastrella globostellata	7/23/2012	Schupp	GUAM	3	Healthy	13.4517	144.652	NA	Schupp Lab, University of Oldenburg	TRUE	Tetractinellida	NA	HMA	Tropical Northwestern Pacific	4	3
10533.PJS.42R3	Rhabdastrella globostellata	7/23/2012	Schupp	GUAM	3	Healthy	13.4517	144.652	NA	Schupp Lab, University of Oldenburg	TRUE	Tetractinellida	NA	HMA	Tropical Northwestern Pacific	4	3
10533.PJS.43S1	Stylissa massa	7/23/2012	Schupp	GUAM	3	Healthy	13.4517	144.652	NA	Schupp Lab, University of Oldenburg	TRUE	Axinellida	NA	LMA	Tropical Northwestern Pacific	6	5
10533.PJS.44S2	Stylissa massa	7/23/2012	Schupp	GUAM	3	Healthy	13.4517	144.652	NA	Schupp Lab, University of Oldenburg	TRUE	Axinellida	NA	LMA	Tropical Northwestern Pacific	6	5
10533.PJS.45S3	Stylissa massa	7/23/2012	Schupp	GUAM	3	Healthy	13.4517	144.652	NA	Schupp Lab, University of Oldenburg	TRUE	Axinellida	NA	LMA	Tropical Northwestern Pacific	6	5
10533.PJS.46H1	Hyrtios altum	7/23/2012	Schupp	GUAM	3	Healthy	13.4517	144.652	NA	Schupp Lab, University of Oldenburg	TRUE	Dictyoceratida	NA	HMA	Tropical Northwestern Pacific	4	3
10533.PJS.47H2	Hyrtios altum	7/23/2012	Schupp	GUAM	3	Healthy	13.4517	144.652	NA	Schupp Lab, University of Oldenburg	TRUE	Dictyoceratida	NA	HMA	Tropical Northwestern Pacific	4	3
10533.PJS.48H3	Hyrtios altum	7/23/2012	Schupp	GUAM	3	Healthy	13.4517	144.652	NA	Schupp Lab, University of Oldenburg	TRUE	Dictyoceratida	NA	HMA	Tropical Northwestern Pacific	4	3
10533.PJS.49A1	Aplysinella sp.	7/23/2012	Schupp	GUAM	3	Healthy	13.4517	144.652	NA	Schupp Lab, University of Oldenburg	TRUE	Verongiida	NA	LMA	Tropical Northwestern Pacific	7	5
10533.PJS.4H1	Hyrtios altum	7/23/2013	Schupp	GUAM	3	Healthy	13.4517	144.652	NA	Schupp Lab, University of Oldenburg	TRUE	Dictyoceratida	NA	HMA	Tropical Northwestern Pacific	4	3
10533.PJS.50A2	Aplysinella sp.	7/23/2012	Schupp	GUAM	3	Healthy	13.4517	144.652	NA	Schupp Lab, University of Oldenburg	TRUE	Verongiida	NA	LMA	Tropical Northwestern Pacific	7	5
10533.PJS.51A3	Aplysinella sp.	7/23/2012	Schupp	GUAM	3	Healthy	13.4517	144.652	NA	Schupp Lab, University of Oldenburg	TRUE	Verongiida	NA	LMA	Tropical Northwestern Pacific	7	5
10533.PJS.55A1	Aplysinella sp.	6/18/2008	Schupp	GUAM	3	Healthy	13.4517	144.652	NA	Schupp Lab, University of Oldenburg	TRUE	Verongiida	NA	LMA	Tropical Northwestern Pacific	7	5
10533.PJS.56A2	Aplysinella sp.	6/18/2008	Schupp	GUAM	3	Healthy	13.4517	144.652	NA	Schupp Lab, University of Oldenburg	TRUE	Verongiida	NA	LMA	Tropical Northwestern Pacific	7	5
10533.PJS.57A3	Aplysinella sp.	6/18/2008	Schupp	GUAM	3	Healthy	13.4517	144.652	NA	Schupp Lab, University of Oldenburg	TRUE	Verongiida	NA	LMA	Tropical Northwestern Pacific	7	5
10533.PJS.59S2	Stylissa massa	6/18/2008	Schupp	GUAM	3	Healthy	13.4517	144.652	NA	Schupp Lab, University of Oldenburg	TRUE	Axinellida	NA	LMA	Tropical Northwestern Pacific	6	5
10533.PJS.60S3	Stylissa massa	6/18/2008	Schupp	GUAM	3	Healthy	13.4517	144.652	NA	Schupp Lab, University of Oldenburg	TRUE	Axinellida	NA	LMA	Tropical Northwestern Pacific	6	5
10533.PJS.62H2	Hyrtios altum	6/18/2008	Schupp	GUAM	3	Healthy	13.4517	144.652	NA	Schupp Lab, University of Oldenburg	TRUE	Dictyoceratida	NA	HMA	Tropical Northwestern Pacific	4	3
10533.PJS.63H3	Hyrtios altum	6/18/2008	Schupp	GUAM	3	Healthy	13.4517	144.652	NA	Schupp Lab, University of Oldenburg	TRUE	Dictyoceratida	NA	HMA	Tropical Northwestern Pacific	4	3
10533.PJS.67R1	Rhabdastrella globostellata	6/16/2011	Schupp	GUAM	3	Healthy	13.4517	144.652	NA	Schupp Lab, University of Oldenburg	TRUE	Tetractinellida	NA	HMA	Tropical Northwestern Pacific	4	3
10533.PJS.69R3	Rhabdastrella globostellata	6/16/2011	Schupp	GUAM	3	Healthy	13.4517	144.652	NA	Schupp Lab, University of Oldenburg	TRUE	Tetractinellida	NA	HMA	Tropical Northwestern Pacific	4	3
10533.PJS.6H3	Hyrtios altum	7/23/2013	Schupp	GUAM	3	Healthy	13.4517	144.652	NA	Schupp Lab, University of Oldenburg	TRUE	Dictyoceratida	NA	HMA	Tropical Northwestern Pacific	4	3
10533.PJS.70S1	Stylissa massa	6/16/2011	Schupp	GUAM	3	Healthy	13.4517	144.652	NA	Schupp Lab, University of Oldenburg	TRUE	Axinellida	NA	LMA	Tropical Northwestern Pacific	6	5
10533.PJS.71S2	Stylissa massa	6/16/2011	Schupp	GUAM	3	Healthy	13.4517	144.652	NA	Schupp Lab, University of Oldenburg	TRUE	Axinellida	NA	LMA	Tropical Northwestern Pacific	6	5
10533.PJS.72S3	Stylissa massa	6/16/2011	Schupp	GUAM	3	Healthy	13.4517	144.652	NA	Schupp Lab, University of Oldenburg	TRUE	Axinellida	NA	LMA	Tropical Northwestern Pacific	6	5
10533.PJS.73H1	Hyrtios altum	6/16/2011	Schupp	GUAM	3	Healthy	13.4517	144.652	NA	Schupp Lab, University of Oldenburg	TRUE	Dictyoceratida	NA	HMA	Tropical Northwestern Pacific	4	3
10533.PJS.74H2	Hyrtios altum	6/16/2011	Schupp	GUAM	3	Healthy	13.4517	144.652	NA	Schupp Lab, University of Oldenburg	TRUE	Dictyoceratida	NA	HMA	Tropical Northwestern Pacific	4	3
10533.PJS.75H3	Hyrtios altum	6/16/2011	Schupp	GUAM	3	Healthy	13.4517	144.652	NA	Schupp Lab, University of Oldenburg	TRUE	Dictyoceratida	NA	HMA	Tropical Northwestern Pacific	4	3
10533.PJS.79R1	Rhabdastrella globostellata	9/16/2011	Schupp	GUAM	3	Healthy	13.4517	144.652	NA	Schupp Lab, University of Oldenburg	TRUE	Tetractinellida	NA	HMA	Tropical Northwestern Pacific	4	3
10533.PJS.80R2	Rhabdastrella globostellata	9/16/2011	Schupp	GUAM	3	Healthy	13.4517	144.652	NA	Schupp Lab, University of Oldenburg	TRUE	Tetractinellida	NA	HMA	Tropical Northwestern Pacific	4	3
10533.PJS.82S1	Stylissa massa	9/16/2011	Schupp	GUAM	3	Healthy	13.4517	144.652	NA	Schupp Lab, University of Oldenburg	TRUE	Axinellida	NA	LMA	Tropical Northwestern Pacific	6	5
10533.PJS.83S2	Stylissa massa	9/16/2011	Schupp	GUAM	3	Healthy	13.4517	144.652	NA	Schupp Lab, University of Oldenburg	TRUE	Axinellida	NA	LMA	Tropical Northwestern Pacific	6	5
10533.PJS.84S3	Stylissa massa	9/16/2011	Schupp	GUAM	3	Healthy	13.4517	144.652	NA	Schupp Lab, University of Oldenburg	TRUE	Axinellida	NA	LMA	Tropical Northwestern Pacific	6	5
10533.PJS.85H1	Hyrtios altum	9/16/2011	Schupp	GUAM	3	Healthy	13.4517	144.652	NA	Schupp Lab, University of Oldenburg	TRUE	Dictyoceratida	NA	HMA	Tropical Northwestern Pacific	4	3
10533.PJS.86H2	Hyrtios altum	9/16/2011	Schupp	GUAM	3	Healthy	13.4517	144.652	NA	Schupp Lab, University of Oldenburg	TRUE	Dictyoceratida	NA	HMA	Tropical Northwestern Pacific	4	3
10533.PJS.87H3	Hyrtios altum	9/16/2011	Schupp	GUAM	3	Healthy	13.4517	144.652	NA	Schupp Lab, University of Oldenburg	TRUE	Dictyoceratida	NA	HMA	Tropical Northwestern Pacific	4	3
10533.PJS.93R3	Rhabdastrella globostellata	2008-12-03	Schupp	GUAM	3	Healthy	13.4517	144.652	NA	Schupp Lab, University of Oldenburg	TRUE	Tetractinellida	NA	HMA	Tropical Northwestern Pacific	4	3
10533.PJS.94S1	Stylissa massa	2008-12-03	Schupp	GUAM	3	Healthy	13.4517	144.652	NA	Schupp Lab, University of Oldenburg	TRUE	Axinellida	NA	LMA	Tropical Northwestern Pacific	6	5
10533.PJS.95S2	Stylissa massa	2008-12-03	Schupp	GUAM	3	Healthy	13.4517	144.652	NA	Schupp Lab, University of Oldenburg	TRUE	Axinellida	NA	LMA	Tropical Northwestern Pacific	6	5
10533.PJS.96S3	Stylissa massa	2008-12-03	Schupp	GUAM	3	Healthy	13.4517	144.652	NA	Schupp Lab, University of Oldenburg	TRUE	Axinellida	NA	LMA	Tropical Northwestern Pacific	6	5
10533.PJS.97H1	Hyrtios altum	2008-12-03	Schupp	GUAM	3	Healthy	13.4517	144.652	NA	Schupp Lab, University of Oldenburg	TRUE	Dictyoceratida	NA	HMA	Tropical Northwestern Pacific	4	3
10533.PJS.98H2	Hyrtios altum	2008-12-03	Schupp	GUAM	3	Healthy	13.4517	144.652	NA	Schupp Lab, University of Oldenburg	TRUE	Dictyoceratida	NA	HMA	Tropical Northwestern Pacific	4	3
10533.PJS.SW.127	Halichondria panicea	2012-03-09	Schupp	SWEDEN	18	Healthy	58.9492	10.995	NA	Schupp Lab, University of Oldenburg	TRUE	Suberitida	NA	LMA	Northern European Seas	3	5
10533.PJS.SW.20	Axinella rugosa	8/31/12	Schupp	SWEDEN	18	Healthy	58.9617	11.3275	NA	Schupp Lab, University of Oldenburg	TRUE	Axinellida	NA	LMA	Northern European Seas	3	5
10533.PJS.SW.21	Axinella rugosa	8/31/12	Schupp	SWEDEN	66	Healthy	58.9617	11.3275	NA	Schupp Lab, University of Oldenburg	TRUE	Axinellida	NA	LMA	Northern European Seas	3	5
10533.PJS.SW.240	Myxilla sp.	2012-04-09	Schupp	SWEDEN	17	Healthy	58.9833	11.2767	NA		TRUE	Poecilosclerida	NA	LMA	Northern European Seas	3	5
10533.PJS.SW.242	Myxilla sp.	2012-05-09	Schupp	SWEDEN	26	Healthy	58.9833	11.2767	NA	Schupp Lab, University of Oldenburg	TRUE	Poecilosclerida	NA	LMA	Northern European Seas	3	5
10533.PJS.SW.243	Myxilla sp.	2012-05-09	Schupp	SWEDEN	26	Healthy	58.9833	11.2767	NA	Schupp Lab, University of Oldenburg	TRUE	Poecilosclerida	NA	LMA	Northern European Seas	3	5
10533.PJS.SW.247	Halichondria panicea	2012-05-09	Schupp	SWEDEN	17	Healthy	58.9833	11.2767	NA		TRUE	Suberitida	NA	LMA	Northern European Seas	3	5
10533.PJS.SW.29	Axinella rugosa	8/31/12	Schupp	SWEDEN	66	Healthy	58.9617	11.3275	NA	Schupp Lab, University of Oldenburg	TRUE	Axinellida	NA	LMA	Northern European Seas	3	5
10533.PJS.SW.33	Axinella infundibuliformis	9/13/12	Schupp	SWEDEN	78	Healthy	58.8815	11.1332	NA	Schupp Lab, University of Oldenburg	TRUE	Axinellida	NA	LMA	Northern European Seas	4	2
10533.PJS.SW.34	Geodia barretti	8/31/12	Schupp	SWEDEN	121	Healthy	58.8967	11.2708	NA	Schupp Lab, University of Oldenburg	TRUE	Tetractinellida	NA	HMA	Northern European Seas	7	2
10533.PJS.SW.36	Geodia barretti	8/31/12	Schupp	SWEDEN	123	Healthy	58.8967	11.2708	NA	Schupp Lab, University of Oldenburg	TRUE	Tetractinellida	NA	HMA	Northern European Seas	7	2
10533.PJS.SW.39	Geodia barretti	8/31/12	Schupp	SWEDEN	57	Healthy	58.8967	11.2708	NA	Schupp Lab, University of Oldenburg	TRUE	Tetractinellida	NA	HMA	Northern European Seas	7	2
10533.PJS.SW.40	Geodia barretti	8/31/12	Schupp	SWEDEN	58	Healthy	58.8967	11.2708	NA	Schupp Lab, University of Oldenburg	TRUE	Tetractinellida	NA	HMA	Northern European Seas	7	2
10533.PJS.SW.41	Geodia barretti	8/31/12	Schupp	SWEDEN	57	Healthy	58.8967	11.2708	NA	Schupp Lab, University of Oldenburg	TRUE	Tetractinellida	NA	HMA	Northern European Seas	7	2
10533.PJS.SW.42	Geodia barretti	8/31/12	Schupp	SWEDEN	122	Healthy	58.8967	11.2708	NA	Schupp Lab, University of Oldenburg	TRUE	Tetractinellida	NA	HMA	Northern European Seas	7	2
10533.PJS.SW.43	Geodia barretti	8/31/12	Schupp	SWEDEN	117	Healthy	58.9617	11.3275	NA	Schupp Lab, University of Oldenburg	TRUE	Tetractinellida	NA	HMA	Northern European Seas	7	2
10533.PJS.SW.44	Geodia barretti	8/31/12	Schupp	SWEDEN	128	Healthy	58.9617	11.3275	NA	Schupp Lab, University of Oldenburg	TRUE	Tetractinellida	NA	HMA	Northern European Seas	7	2
10533.PJS.SW.H20.1	Geodia barretti	8/31/12	Schupp	SWEDEN	124	Healthy	58.9617	11.3275	NA	Schupp Lab, University of Oldenburg	TRUE	Tetractinellida	NA	HMA	Northern European Seas	7	2
10533.AA1	Aplysina aerophoba	10/19/10	Sipkema	Spain	8	Healthy	42.0652	3.1003	NA	Laboratory of Microbiology, Wageningen University	TRUE	Verongiida	NA	HMA	Mediterranean Sea	4	4
10533.AA2	Aplysina aerophoba	10/19/10	Sipkema	Spain	8	Healthy	42.0652	3.1003	NA	Laboratory of Microbiology, Wageningen University	TRUE	Verongiida	NA	HMA	Mediterranean Sea	4	4
10533.AA3	Aplysina aerophoba	1/15/12	Sipkema	Spain	12	Healthy	42.0652	3.1003	NA	Laboratory of Microbiology, Wageningen University	TRUE	Verongiida	NA	HMA	Mediterranean Sea	4	4
10533.AD1	Axinella damicornis	1/15/12	Sipkema	Spain	8	Healthy	42.0652	3.1003	NA	Laboratory of Microbiology, Wageningen University	TRUE	Axinellida	NA	LMA	Mediterranean Sea	5	5
10533.AD3	Axinella damicornis	1/15/12	Sipkema	Spain	8	Healthy	42.0652	3.1003	NA	Laboratory of Microbiology, Wageningen University	TRUE	Axinellida	NA	LMA	Mediterranean Sea	5	5
10533.AV1	Axinella verrucosa	1/16/12	Sipkema	Spain	8	Healthy	42.0652	3.1006	NA	Laboratory of Microbiology, Wageningen University	TRUE	Axinellida	NA	LMA	Mediterranean Sea	5	5
10533.AV2	Axinella verrucosa	1/16/12	Sipkema	Spain	8	Healthy	42.0652	3.1006	NA	Laboratory of Microbiology, Wageningen University	TRUE	Axinellida	NA	LMA	Mediterranean Sea	5	5
10533.AV3	Axinella verrucosa	1/16/12	Sipkema	Spain	8	Healthy	42.0652	3.1006	NA	Laboratory of Microbiology, Wageningen University	TRUE	Axinellida	NA	LMA	Mediterranean Sea	5	5
10533.Aa6	Aplysina aerophoba	2013-09-07	Sipkema	Spain	12	Healthy	42.0652	3.1003	NA	Laboratory of Microbiology, Wageningen University	TRUE	Verongiida	NA	HMA	Mediterranean Sea	4	4
10533.Ac1	Aplysina cavernicola	2013-09-07	Sipkema	Spain	8	Healthy	42.0652	3.1003	NA	Laboratory of Microbiology, Wageningen University	TRUE	Verongiida	NA	HMA	Mediterranean Sea	4	4
10533.Ac2	Aplysina cavernicola	2013-09-07	Sipkema	Spain	8	Healthy	42.0652	3.1003	NA	Laboratory of Microbiology, Wageningen University	TRUE	Verongiida	NA	HMA	Mediterranean Sea	4	4
10533.Apar1	Aplysina archeri	2012-08-10	Sipkema	Bonaire Island	10	Healthy	12.0937	-68.1657	NA	Laboratory of Microbiology, Wageningen University	TRUE	Verongiida	28	HMA	Tropical Northwestern Atlantic	4	3
10533.Apar2	Aplysina archeri	2012-08-10	Sipkema	Bonaire Island	10	Healthy	12.0937	-68.1657	NA	Laboratory of Microbiology, Wageningen University	TRUE	Verongiida	28	HMA	Tropical Northwestern Atlantic	4	3
10533.Apar3	Aplysina archeri	2012-08-10	Sipkema	Bonaire Island	10	Healthy	12.0937	-68.1657	NA	Laboratory of Microbiology, Wageningen University	TRUE	Verongiida	28	HMA	Tropical Northwestern Atlantic	4	3
10533.Apca1	Aplysina cauliformis	2012-08-10	Sipkema	Bonaire Island	16	Healthy	12.0937	-68.1657	NA	Laboratory of Microbiology, Wageningen University	TRUE	Verongiida	29	HMA	Tropical Northwestern Atlantic	4	3
10533.Apca2	Aplysina cauliformis	2012-08-10	Sipkema	Bonaire Island	16	Healthy	12.0937	-68.1657	NA	Laboratory of Microbiology, Wageningen University	TRUE	Verongiida	29	HMA	Tropical Northwestern Atlantic	4	3
10533.Apca3	Aplysina cauliformis	2012-08-10	Sipkema	Bonaire Island	16	Healthy	12.0937	-68.1657	NA	Laboratory of Microbiology, Wageningen University	TRUE	Verongiida	29	HMA	Tropical Northwestern Atlantic	4	3
10533.Apfi1	Aplysina fistularis	2012-09-10	Sipkema	Bonaire Island	1	Healthy	12.0937	-68.1657	NA	Laboratory of Microbiology, Wageningen University	TRUE	Verongiida	30	HMA	Tropical Northwestern Atlantic	4	3
10533.Apfi3	Aplysina fistularis	2012-09-10	Sipkema	Bonaire Island	1	Healthy	12.0937	-68.1657	NA	Laboratory of Microbiology, Wageningen University	TRUE	Verongiida	30	HMA	Tropical Northwestern Atlantic	4	3
10533.Apfu1	Aplysina fulva	2012-08-10	Sipkema	Bonaire Island	10	Healthy	12.0937	-68.1657	NA	Laboratory of Microbiology, Wageningen University	TRUE	Verongiida	28	HMA	Tropical Northwestern Atlantic	4	3
10533.Apfu2	Aplysina fulva	2012-08-10	Sipkema	Bonaire Island	10	Healthy	12.0937	-68.1657	NA	Laboratory of Microbiology, Wageningen University	TRUE	Verongiida	28	HMA	Tropical Northwestern Atlantic	4	3
10533.Apfu3	Aplysina fulva	2012-08-10	Sipkema	Bonaire Island	10	Healthy	12.0937	-68.1657	NA	Laboratory of Microbiology, Wageningen University	TRUE	Verongiida	28	HMA	Tropical Northwestern Atlantic	4	3
10533.Coca2	Corticium candelabrum	2008-05-06	Sipkema	Spain	10	Healthy	41.4023	2.481	NA	Laboratory of Microbiology, Wageningen University	TRUE	Plakinidae	NA	HMA	Mediterranean Sea	2	3
10533.Coca3	Corticium candelabrum	2008-05-06	Sipkema	Spain	10	Healthy	41.4023	2.481	NA	Laboratory of Microbiology, Wageningen University	TRUE	Plakinidae	NA	HMA	Mediterranean Sea	2	3
10533.Coca4	Corticium candelabrum	2008-05-06	Sipkema	Spain	10	Healthy	41.4023	2.481	NA	Laboratory of Microbiology, Wageningen University	TRUE	Plakinidae	NA	HMA	Mediterranean Sea	2	3
10533.Crcr13b	Crambe crambe	1/14/12	Sipkema	Spain	16	Healthy	42.0652	3.1006	NA	Laboratory of Microbiology, Wageningen University	TRUE	Poecilosclerida	NA	LMA	Mediterranean Sea	7	5
10533.Da1	Dysidea avara	2013-09-07	Sipkema	Spain	7	Healthy	42.0652	3.1006	NA	Laboratory of Microbiology, Wageningen University	TRUE	Dictyoceratida	NA	LMA	Mediterranean Sea	6	5
10533.Da2	Dysidea avara	2013-09-07	Sipkema	Spain	7	Healthy	42.0652	3.1006	NA	Laboratory of Microbiology, Wageningen University	TRUE	Dictyoceratida	NA	LMA	Mediterranean Sea	6	5
10533.Da3	Dysidea avara	2013-09-07	Sipkema	Spain	7	Healthy	42.0652	3.1006	NA	Laboratory of Microbiology, Wageningen University	TRUE	Dictyoceratida	NA	LMA	Mediterranean Sea	6	5
10533.Hp6	Halichondria panicea	2012-05-04	Sipkema	The Netherlands	4	Healthy	51.4239	3.5943	NA	Laboratory of Microbiology, Wageningen University	TRUE	Suberitida	NA	LMA	Northern European Seas	3	5
10533.Hp7.a	Halichondria panicea	2012-05-04	Sipkema	The Netherlands	8	Healthy	51.4239	3.5943	NA	Laboratory of Microbiology, Wageningen University	TRUE	Suberitida	NA	LMA	Northern European Seas	3	5
10533.Pefi2	Petrosia ficiformis	2008-05-06	Sipkema	Spain	10	Healthy	41.4023	2.481	NA	Laboratory of Microbiology, Wageningen University	TRUE	Haplosclerida	NA	HMA	Mediterranean Sea	4	4
10533.Pefi3	Petrosia ficiformis	2008-05-06	Sipkema	Spain	10	Healthy	41.4023	2.481	NA	Laboratory of Microbiology, Wageningen University	TRUE	Haplosclerida	NA	HMA	Mediterranean Sea	4	4
10533.Pefi4	Petrosia ficiformis	2008-05-06	Sipkema	Spain	10	Healthy	41.4023	2.481	NA	Laboratory of Microbiology, Wageningen University	TRUE	Haplosclerida	NA	HMA	Mediterranean Sea	4	4
10533.Pefi8	Petrosia ficiformis	2013-09-07	Sipkema	Spain	8	Healthy	42.0652	3.1006	NA	Laboratory of Microbiology, Wageningen University	TRUE	Haplosclerida	NA	HMA	Mediterranean Sea	4	4
10533.Pefi9	Petrosia ficiformis	2013-09-07	Sipkema	Spain	8	Healthy	42.0652	3.1006	NA	Laboratory of Microbiology, Wageningen University	TRUE	Haplosclerida	NA	HMA	Mediterranean Sea	4	4
10533.Saba..35	Amphimedon compressa	10/22/13	Sipkema	Saba Island Region	26.35	Healthy	17.0333	-63.4167	NA	Laboratory of Microbiology, Wageningen University	TRUE	Haplosclerida	NA	LMA	Tropical Northwestern Atlantic	1	5
10533.Saba..42	Amphimedon compressa	10/22/13	Sipkema	Saba Island Region	24.55	Healthy	17.0333	-63.4167	NA	Laboratory of Microbiology, Wageningen University	TRUE	Haplosclerida	NA	LMA	Tropical Northwestern Atlantic	1	5
10533.Saba..49	Amphimedon compressa	10/23/13	Sipkema	Saba Island Region	31.5	Healthy	17.0333	-63.4167	NA	Laboratory of Microbiology, Wageningen University	TRUE	Haplosclerida	NA	LMA	Tropical Northwestern Atlantic	1	5
10533.Saba..56	Amphimedon compressa	10/23/13	Sipkema	Saba Island Region	23.5	Healthy	17.0333	-63.4167	NA	Laboratory of Microbiology, Wageningen University	TRUE	Haplosclerida	NA	LMA	Tropical Northwestern Atlantic	1	5
10533.Sm1	Suberites massa	2008-05-12	Sipkema	The Netherlands	8	Healthy	51.3858	3.5305	NA	Laboratory of Microbiology, Wageningen University	TRUE	Suberitida	NA	LMA	Northern European Seas	3	5
10533.Sm2	Suberites massa	2008-05-12	Sipkema	The Netherlands	8	Healthy	51.3858	3.5305	NA	Laboratory of Microbiology, Wageningen University	TRUE	Suberitida	NA	LMA	Northern European Seas	3	5
10533.Sm3	Suberites massa	2008-05-12	Sipkema	The Netherlands	8	Healthy	51.3858	3.5305	NA	Laboratory of Microbiology, Wageningen University	TRUE	Suberitida	NA	LMA	Northern European Seas	3	5
10533.PF1	Phakellia fusca	2013-01-07	South China sea	China	10	NA	16.4	112.2	NA	Paracel Islands	TRUE	Bubarida	NA	LMA	South China Sea	6	5
10533.PF2	Phakellia fusca	2013-01-07	South China sea	China	10	NA	16.4	112.2	NA	Paracel Islands	TRUE	Bubarida	NA	LMA	South China Sea	6	5
10533.PF3	Phakellia fusca	2013-01-07	South China sea	China	10	NA	16.4	112.2	NA	Paracel Islands	TRUE	Bubarida	NA	LMA	South China Sea	6	5
10533.PF4	Phakellia fusca	2013-01-07	South China sea	China	10	NA	16.4	112.2	NA	Paracel Islands	TRUE	Bubarida	NA	LMA	South China Sea	6	5
10533.PS1	Plakortis simplex	2013-01-07	South China sea	China	10	NA	16.4	112.2	NA	Paracel Islands	TRUE	Plakinidae	NA	HMA	South China Sea	4	3
10533.PS2	Plakortis simplex	2013-01-07	South China sea	China	10	NA	16.4	112.2	NA	Paracel Islands	TRUE	Plakinidae	NA	HMA	South China Sea	4	3
10533.PS3	Plakortis simplex	2013-01-07	South China sea	China	10	NA	16.4	112.2	NA	Paracel Islands	TRUE	Plakinidae	NA	HMA	South China Sea	4	3
10533.PS4	Plakortis simplex	2013-01-07	South China sea	China	10	NA	16.4	112.2	NA	Paracel Islands	TRUE	Plakinidae	NA	HMA	South China Sea	4	3
10533.TS1	Theonella swinhoei	2013-01-07	South China sea	China	10	NA	16.4	112.2	NA	Paracel Islands	TRUE	Tetractinellida	NA	HMA	South China Sea	4	3
10533.TS2	Theonella swinhoei	2013-01-07	South China sea	China	10	NA	16.4	112.2	NA	Paracel Islands	TRUE	Tetractinellida	NA	HMA	South China Sea	4	3
10533.TS3	Theonella swinhoei	2013-01-07	South China sea	China	10	NA	16.4	112.2	NA	Paracel Islands	TRUE	Tetractinellida	NA	HMA	South China Sea	4	3
10533.TS4	Theonella swinhoei	2013-01-07	South China sea	China	10	NA	16.4	112.2	NA	Paracel Islands	TRUE	Tetractinellida	NA	HMA	South China Sea	4	3
10533.1	Axinella verrucosa	2013-05-05	Steindler	Israel	20	NA	33.0499	35.0744	NA	Steindler Lab	TRUE	Axinellida	NA	LMA	Mediterranean Sea	5	5
10533.1	Axinella polypoides	2013-05-05	Steindler	Israel	20	NA	33.0499	35.0744	NA	Steindler Lab	TRUE	Axinellida	NA	LMA	Mediterranean Sea	6	5
10533.1	Axinella verrucosa	2013-05-05	Steindler	Israel	20	NA	33.0499	35.0744	NA	Steindler Lab	TRUE	Axinellida	NA	LMA	Mediterranean Sea	5	5
10533.106c	Petrosia ficiformis	2013-05-05	Steindler	Israel	20	NA	33.0499	35.0744	NA	Steindler Lab	TRUE	Haplosclerida	NA	HMA	Mediterranean Sea	4	4
10533.106e	Petrosia ficiformis	2013-05-05	Steindler	Israel	20	NA	33.0499	35.0744	NA	Steindler Lab	TRUE	Haplosclerida	NA	HMA	Mediterranean Sea	4	4
10533.106p	Petrosia ficiformis	2013-05-05	Steindler	Israel	20	NA	33.0499	35.0744	NA	Steindler Lab	TRUE	Haplosclerida	NA	HMA	Mediterranean Sea	4	4
10533.106s	Petrosia ficiformis	2013-05-05	Steindler	Israel	20	NA	33.0499	35.0744	NA	Steindler Lab	TRUE	Haplosclerida	NA	HMA	Mediterranean Sea	4	4
10533.1	Axinella polypoides	2013-05-05	Steindler	Israel	20	NA	33.0499	35.0744	NA	Steindler Lab	TRUE	Axinellida	NA	LMA	Mediterranean Sea	6	5
10533.108c	Petrosia ficiformis	2013-05-05	Steindler	Israel	20	NA	33.0499	35.0744	NA	Steindler Lab	TRUE	Haplosclerida	NA	HMA	Mediterranean Sea	4	4
10533.108p	Petrosia ficiformis	2013-05-05	Steindler	Israel	20	NA	33.0499	35.0744	NA	Steindler Lab	TRUE	Haplosclerida	NA	HMA	Mediterranean Sea	4	4
10533.108s	Petrosia ficiformis	2013-05-05	Steindler	Israel	20	NA	33.0499	35.0744	NA	Steindler Lab	TRUE	Haplosclerida	NA	HMA	Mediterranean Sea	4	4
10533.111c	Petrosia ficiformis	2013-05-05	Steindler	Israel	20	NA	33.0499	35.0744	NA	Steindler Lab	TRUE	Haplosclerida	NA	HMA	Mediterranean Sea	4	4
10533.111e	Petrosia ficiformis	2013-05-05	Steindler	Israel	20	NA	33.0499	35.0744	NA	Steindler Lab	TRUE	Haplosclerida	NA	HMA	Mediterranean Sea	4	4
10533.111p	Petrosia ficiformis	2013-05-05	Steindler	Israel	20	NA	33.0499	35.0744	NA	Steindler Lab	TRUE	Haplosclerida	NA	HMA	Mediterranean Sea	4	4
10533.111s	Petrosia ficiformis	2013-05-05	Steindler	Israel	20	NA	33.0499	35.0744	NA	Steindler Lab	TRUE	Haplosclerida	NA	HMA	Mediterranean Sea	4	4
10533.1	Ircinia variabilis	2013-05-05	Steindler	Israel	20	NA	33.0499	35.0744	NA	Steindler Lab	TRUE	Dictyoceratida	NA	HMA	Mediterranean Sea	4	4
10533.1	Sarcotragus fasciculatus	2013-05-05	Steindler	Israel	20	NA	33.0499	35.0744	NA	Steindler Lab	TRUE	Dictyoceratida	NA	HMA	Mediterranean Sea	4	4
10533.123p	Petrosia ficiformis	2013-05-05	Steindler	Israel	20	NA	33.0499	35.0744	NA	Steindler Lab	TRUE	Haplosclerida	NA	HMA	Mediterranean Sea	4	4
10533.123s	Petrosia ficiformis	2013-05-05	Steindler	Israel	20	NA	33.0499	35.0744	NA	Steindler Lab	TRUE	Haplosclerida	NA	HMA	Mediterranean Sea	4	4
10533.1	Crambe crambe	2013-05-05	Steindler	Israel	20	NA	33.0499	35.0744	NA	Steindler Lab	TRUE	Poecilosclerida	NA	LMA	Mediterranean Sea	7	5
10533.1	Crambe crambe	2013-05-05	Steindler	Israel	20	NA	33.0499	35.0744	NA	Steindler Lab	TRUE	Poecilosclerida	NA	LMA	Mediterranean Sea	7	5
10533.1	Sarcotragus fasciculatus	2013-05-05	Steindler	Israel	20	NA	33.0499	35.0744	NA	Steindler Lab	TRUE	Dictyoceratida	NA	HMA	Mediterranean Sea	4	4
10533.1	Crambe crambe	2013-05-05	Steindler	Israel	20	NA	33.0499	35.0744	NA	Steindler Lab	TRUE	Poecilosclerida	NA	LMA	Mediterranean Sea	7	5
10533.1	Chondrilla nucula	2013-05-05	Steindler	Israel	7	NA	33.0499	35.0744	NA	Steindler Lab	TRUE	Chondrillida	NA	NA	Mediterranean Sea	2	2
10533.1	Chondrosia reniformis	2013-05-05	Steindler	Israel	7	NA	33.0499	35.0744	NA	Steindler Lab	TRUE	Chondrillida	NA	HMA	Mediterranean Sea	3	3
10533.1	Chondrosia reniformis	2013-05-05	Steindler	Israel	7	NA	33.0499	35.0744	NA	Steindler Lab	TRUE	Chondrillida	NA	HMA	Mediterranean Sea	3	3
10533.1	Chondrosia reniformis	2013-05-05	Steindler	Israel	7	NA	33.0499	35.0744	NA	Steindler Lab	TRUE	Chondrillida	NA	HMA	Mediterranean Sea	3	3
10533.1	Sarcotragus fasciculatus	2013-05-05	Steindler	Israel	7	NA	33.0499	35.0744	NA	Steindler Lab	TRUE	Dictyoceratida	NA	HMA	Mediterranean Sea	4	4
10533.1	Ircinia variabilis	2013-05-05	Steindler	Israel	7	NA	33.0499	35.0744	NA	Steindler Lab	TRUE	Dictyoceratida	NA	HMA	Mediterranean Sea	4	4
10533.142p	Ircinia variabilis	2013-05-05	Steindler	Israel	7	NA	33.0499	35.0744	NA	Steindler Lab	TRUE	Dictyoceratida	NA	HMA	Mediterranean Sea	4	4
10533.142s	Ircinia variabilis	2013-05-05	Steindler	Israel	7	NA	33.0499	35.0744	NA	Steindler Lab	TRUE	Dictyoceratida	NA	HMA	Mediterranean Sea	4	4
10533.1	Cinachyrella levantinensis	2013-05-12	Steindler	Israel	4	NA	32.49	34.887	NA	Steindler Lab	TRUE	Tetractinellida	NA	LMA	Mediterranean Sea	7	5
10533.1	Cinachyrella levantinensis	2013-05-12	Steindler	Israel	4	NA	32.49	34.887	NA	Steindler Lab	TRUE	Tetractinellida	NA	LMA	Mediterranean Sea	7	5
10533.1	Cinachyrella levantinensis	2013-05-12	Steindler	Israel	4	NA	32.49	34.887	NA	Steindler Lab	TRUE	Tetractinellida	NA	LMA	Mediterranean Sea	7	5
10533.2	Sarcotragus fasciculatus	2013-05-12	Steindler	Israel	4	NA	32.49	34.887	NA	Steindler Lab	TRUE	Dictyoceratida	NA	HMA	Mediterranean Sea	4	4
10533.2	Sarcotragus fasciculatus	2013-05-12	Steindler	Israel	4	NA	32.49	34.887	NA	Steindler Lab	TRUE	Dictyoceratida	NA	HMA	Mediterranean Sea	4	4
10533.2	Pione vastifica	7/23/13	Steindler	Israel	23	NA	29.4986	34.915	NA	Steindler Lab	TRUE	Clionaida	NA	LMA	Red Sea and Gulf of Aden	1	5
10533.2	Theonella swinhoei	7/23/13	Steindler	Israel	22	NA	29.4986	34.915	NA	Steindler Lab	TRUE	Tetractinellida	NA	HMA	Red Sea and Gulf of Aden	4	3
10533.2	Theonella swinhoei	7/23/13	Steindler	Israel	16	NA	29.4986	34.915	NA	Steindler Lab	TRUE	Tetractinellida	NA	HMA	Red Sea and Gulf of Aden	4	3
10533.2	Pione vastifica	7/23/13	Steindler	Israel	24	NA	29.4986	34.915	NA	Steindler Lab	TRUE	Clionaida	NA	LMA	Red Sea and Gulf of Aden	1	5
10533.2	Amphimedon chloros	7/24/13	Steindler	Israel	25	NA	29.4944	34.9078	NA	Steindler Lab	TRUE	Haplosclerida	NA	LMA	Red Sea and Gulf of Aden	1	5
10533.2	Amphimedon chloros	7/24/13	Steindler	Israel	25	NA	29.4944	34.9078	NA	Steindler Lab	TRUE	Haplosclerida	NA	LMA	Red Sea and Gulf of Aden	1	5
10533.2	Pione vastifica	7/24/13	Steindler	Israel	25	NA	29.4944	34.9078	NA	Steindler Lab	TRUE	Clionaida	NA	LMA	Red Sea and Gulf of Aden	1	5
10533.2	Theonella swinhoei	7/24/13	Steindler	Israel	25	NA	29.4944	34.9078	NA	Steindler Lab	TRUE	Tetractinellida	NA	HMA	Red Sea and Gulf of Aden	4	3
10533.2	Amphimedon chloros	7/24/13	Steindler	Israel	25	NA	29.4944	34.9078	NA	Steindler Lab	TRUE	Haplosclerida	NA	LMA	Red Sea and Gulf of Aden	1	5
10533.2	Theonella swinhoei	7/24/13	Steindler	Israel	25	NA	29.4944	34.9078	NA	Steindler Lab	TRUE	Tetractinellida	NA	HMA	Red Sea and Gulf of Aden	4	3
10533.2	Suberites clavatus	7/25/13	Steindler	Israel	24	NA	29.5	34.9167	NA	Steindler Lab	TRUE	Suberitida	NA	LMA	Red Sea and Gulf of Aden	1	5
10533.2	Negombata magnifica	7/25/13	Steindler	Israel	12	NA	29.5	34.9167	NA	Steindler Lab	TRUE	Poecilosclerida	NA	LMA	Red Sea and Gulf of Aden	5	5
10533.2	Suberites clavatus	7/25/13	Steindler	Israel	24	NA	29.5	34.9167	NA	Steindler Lab	TRUE	Suberitida	NA	LMA	Red Sea and Gulf of Aden	1	5
10533.2	Theonella swinhoei	7/25/13	Steindler	Israel	23	NA	29.5	34.9167	NA	Steindler Lab	TRUE	Tetractinellida	NA	HMA	Red Sea and Gulf of Aden	4	3
10533.2	Negombata magnifica	7/25/13	Steindler	Israel	18	NA	29.5	34.9167	NA	Steindler Lab	TRUE	Poecilosclerida	NA	LMA	Red Sea and Gulf of Aden	5	5
10533.2	Suberites clavatus	7/24/13	Steindler	Israel	23	NA	29.5	34.9167	NA	Steindler Lab	TRUE	Suberitida	NA	LMA	Red Sea and Gulf of Aden	1	5
10533.2	Negombata magnifica	7/24/13	Steindler	Israel	24	NA	29.5	34.9167	NA	Steindler Lab	TRUE	Poecilosclerida	NA	LMA	Red Sea and Gulf of Aden	5	5
10533.2	Theonella swinhoei	7/25/13	Steindler	Israel	23.5	NA	29.5	34.9167	NA	Steindler Lab	TRUE	Tetractinellida	NA	HMA	Red Sea and Gulf of Aden	4	3
10533.2	Theonella swinhoei	7/25/13	Steindler	Israel	24	NA	29.5	34.9167	NA	Steindler Lab	TRUE	Tetractinellida	NA	HMA	Red Sea and Gulf of Aden	4	3
10533.2	Pione vastifica	7/25/13	Steindler	Israel	4	NA	29.5	34.9167	NA	Steindler Lab	TRUE	Clionaida	NA	LMA	Red Sea and Gulf of Aden	1	5
10533.CB1	Chondrosia reniformis	8/22/12	Steindler	Italy	6	NA	44.3101	9.2117	NA	Steindler Lab	TRUE	Chondrillida	NA	HMA	Mediterranean Sea	3	3
10533.CB3	Chondrosia reniformis	8/22/12	Steindler	Italy	6	NA	44.3101	9.2117	NA	Steindler Lab	TRUE	Chondrillida	NA	HMA	Mediterranean Sea	3	3
10533.CRD1	Chondrosia reniformis	2012-10-04	Steindler	Spain	9	NA	42.1081	3.1761	NA	University of Barcelona	TRUE	Chondrillida	NA	HMA	Mediterranean Sea	3	3
10533.CRD2	Chondrosia reniformis	2012-10-04	Steindler	Spain	9	NA	42.1081	3.1761	NA	University of Barcelona	TRUE	Chondrillida	NA	HMA	Mediterranean Sea	3	3
10533.CRD3	Chondrosia reniformis	2012-10-04	Steindler	Spain	9	NA	42.1081	3.1761	NA	University of Barcelona	TRUE	Chondrillida	NA	HMA	Mediterranean Sea	3	3
10533.CRL1	Chondrosia reniformis	2012-10-04	Steindler	Spain	9	NA	42.1081	3.1761	NA	University of Barcelona	TRUE	Chondrillida	NA	HMA	Mediterranean Sea	3	3
10533.CRL2	Chondrosia reniformis	2012-10-04	Steindler	Spain	9	NA	42.1081	3.1761	NA	University of Barcelona	TRUE	Chondrillida	NA	HMA	Mediterranean Sea	3	3
10533.CRL3	Chondrosia reniformis	2012-10-04	Steindler	Spain	9	NA	42.1081	3.1761	NA	University of Barcelona	TRUE	Chondrillida	NA	HMA	Mediterranean Sea	3	3
10533.CRL4	Chondrosia reniformis	2012-10-04	Steindler	Spain	9	NA	42.1081	3.1761	NA	University of Barcelona	TRUE	Chondrillida	NA	HMA	Mediterranean Sea	3	3
10533.CRO1	Chondrosia reniformis	2012-10-04	Steindler	Spain	9	NA	42.1081	3.1761	NA	University of Barcelona	TRUE	Chondrillida	NA	HMA	Mediterranean Sea	3	3
10533.CRO2	Chondrosia reniformis	2012-10-04	Steindler	Spain	9	NA	42.1081	3.1761	NA	University of Barcelona	TRUE	Chondrillida	NA	HMA	Mediterranean Sea	3	3
10533.CRO3	Chondrosia reniformis	2012-10-04	Steindler	Spain	9	NA	42.1081	3.1761	NA	University of Barcelona	TRUE	Chondrillida	NA	HMA	Mediterranean Sea	3	3
10533.CRO4	Chondrosia reniformis	2012-10-04	Steindler	Spain	9	NA	42.1081	3.1761	NA	University of Barcelona	TRUE	Chondrillida	NA	HMA	Mediterranean Sea	3	3
10533.CW1	Chondrosia reniformis	8/22/12	Steindler	Italy	6	NA	44.3101	9.2117	NA	Steindler Lab	TRUE	Chondrillida	NA	HMA	Mediterranean Sea	3	3
10533.PFD1	Petrosia ficiformis	2011-11-10	Steindler	Spain	9	NA	42.1081	3.1761	NA	University of Barcelona	TRUE	Haplosclerida	NA	HMA	Mediterranean Sea	4	4
10533.PFD3	Petrosia ficiformis	2011-11-10	Steindler	Spain	9	NA	42.1081	3.1761	NA	University of Barcelona	TRUE	Haplosclerida	NA	HMA	Mediterranean Sea	4	4
10533.PFD4	Petrosia ficiformis	2011-11-10	Steindler	Spain	9	NA	42.1081	3.1761	NA	University of Barcelona	TRUE	Haplosclerida	NA	HMA	Mediterranean Sea	4	4
10533.PFD5	Petrosia ficiformis	2011-11-10	Steindler	Spain	9	NA	42.1081	3.1761	NA	University of Barcelona	TRUE	Haplosclerida	NA	HMA	Mediterranean Sea	4	4
10533.PFL1	Petrosia ficiformis	2011-11-10	Steindler	Spain	9	NA	42.1081	3.1761	NA	University of Barcelona	TRUE	Haplosclerida	NA	HMA	Mediterranean Sea	4	4
10533.PFL3	Petrosia ficiformis	2011-11-10	Steindler	Spain	9	NA	42.1081	3.1761	NA	University of Barcelona	TRUE	Haplosclerida	NA	HMA	Mediterranean Sea	4	4
10533.PFL4	Petrosia ficiformis	2011-11-10	Steindler	Spain	9	NA	42.1081	3.1761	NA	University of Barcelona	TRUE	Haplosclerida	NA	HMA	Mediterranean Sea	4	4
10533.PFL5	Petrosia ficiformis	2011-11-10	Steindler	Spain	9	NA	42.1081	3.1761	NA	University of Barcelona	TRUE	Haplosclerida	NA	HMA	Mediterranean Sea	4	4
10533.PFO1	Petrosia ficiformis	2011-11-10	Steindler	Spain	9	NA	42.1081	3.1761	NA	University of Barcelona	TRUE	Haplosclerida	NA	HMA	Mediterranean Sea	4	4
10533.PFO2	Petrosia ficiformis	2011-11-10	Steindler	Spain	9	NA	42.1081	3.1761	NA	University of Barcelona	TRUE	Haplosclerida	NA	HMA	Mediterranean Sea	4	4
10533.PFO3	Petrosia ficiformis	2011-11-10	Steindler	Spain	9	NA	42.1081	3.1761	NA	University of Barcelona	TRUE	Haplosclerida	NA	HMA	Mediterranean Sea	4	4
10533.PFO4	Petrosia ficiformis	2011-11-10	Steindler	Spain	9	NA	42.1081	3.1761	NA	University of Barcelona	TRUE	Haplosclerida	NA	HMA	Mediterranean Sea	4	4
10533.PFO5	Petrosia ficiformis	2011-11-10	Steindler	Spain	9	NA	42.1081	3.1761	NA	University of Barcelona	TRUE	Haplosclerida	NA	HMA	Mediterranean Sea	4	4
10533.PP1	Petrosia ficiformis	8/22/12	Steindler	Italy	6	NA	44.3101	9.2117	NA	Steindler Lab	TRUE	Haplosclerida	NA	HMA	Mediterranean Sea	4	4
10533.PP2	Petrosia ficiformis	2/15/13	Steindler	Italy	6	NA	44.3101	9.2117	NA	Steindler Lab	TRUE	Haplosclerida	NA	HMA	Mediterranean Sea	4	4
10533.PP3	Petrosia ficiformis	8/22/12	Steindler	Italy	6	NA	44.3101	9.2117	NA	Steindler Lab	TRUE	Haplosclerida	14	HMA	Mediterranean Sea	4	4
10533.PV1	Petrosia ficiformis	8/22/12	Steindler	Italy	11.5	NA	44.3101	9.2117	NA	Steindler Lab	TRUE	Haplosclerida	NA	HMA	Mediterranean Sea	4	4
10533.PV1c	Petrosia ficiformis	8/22/12	Steindler	Italy	11.5	NA	44.3101	9.2117	NA	Steindler Lab	TRUE	Haplosclerida	NA	HMA	Mediterranean Sea	4	4
10533.PV1e	Petrosia ficiformis	8/22/12	Steindler	Italy	11.5	NA	44.3101	9.2117	NA	Steindler Lab	TRUE	Haplosclerida	NA	HMA	Mediterranean Sea	4	4
10533.PV2	Petrosia ficiformis	8/22/12	Steindler	Italy	11.5	NA	44.3101	9.2117	NA	Steindler Lab	TRUE	Haplosclerida	NA	HMA	Mediterranean Sea	4	4
10533.PV2e	Petrosia ficiformis	8/22/12	Steindler	Italy	11.5	NA	44.3101	9.2117	NA	Steindler Lab	TRUE	Haplosclerida	NA	HMA	Mediterranean Sea	4	4
10533.PV3	Petrosia ficiformis	8/22/12	Steindler	Italy	11.5	NA	44.3101	9.2117	NA	Steindler Lab	TRUE	Haplosclerida	NA	HMA	Mediterranean Sea	4	4
10533.PV3c	Petrosia ficiformis	8/22/12	Steindler	Italy	11.5	NA	44.3101	9.2117	NA	Steindler Lab	TRUE	Haplosclerida	NA	HMA	Mediterranean Sea	4	4
10533.PV3e	Petrosia ficiformis	8/22/12	Steindler	Italy	11.5	NA	44.3101	9.2117	NA	Steindler Lab	TRUE	Haplosclerida	NA	HMA	Mediterranean Sea	4	4
10533.PW1	Petrosia ficiformis	2/15/13	Steindler	Italy	6	NA	44.3101	9.2117	NA	Steindler Lab	TRUE	Haplosclerida	NA	HMA	Mediterranean Sea	4	4
10533.PW1c	Petrosia ficiformis	8/22/12	Steindler	Italy	6	NA	44.3101	9.2117	NA	Steindler Lab	TRUE	Haplosclerida	NA	HMA	Mediterranean Sea	4	4
10533.PW1e	Petrosia ficiformis	8/22/12	Steindler	Italy	6	NA	44.3101	9.2117	NA	Steindler Lab	TRUE	Haplosclerida	NA	HMA	Mediterranean Sea	4	4
10533.PW2c	Petrosia ficiformis	8/22/12	Steindler	Italy	6	NA	44.3101	9.2117	NA	Steindler Lab	TRUE	Haplosclerida	NA	HMA	Mediterranean Sea	4	4
10533.PW3	Petrosia ficiformis	8/22/12	Steindler	Italy	6	NA	44.3101	9.2117	NA	Steindler Lab	TRUE	Haplosclerida	NA	HMA	Mediterranean Sea	4	4
10533.PW3c	Petrosia ficiformis	8/22/12	Steindler	Italy	6	NA	44.3101	9.2117	NA	Steindler Lab	TRUE	Haplosclerida	NA	HMA	Mediterranean Sea	4	4
10533.PW3e	Petrosia ficiformis	8/22/12	Steindler	Italy	6	NA	44.3101	9.2117	NA	Steindler Lab	TRUE	Haplosclerida	NA	HMA	Mediterranean Sea	4	4
10533.Taylor.WS.10.3	Ecionemia alata	2013-07-04	Taylor	New Zealand	5	Healthy	-41.3329	174.832	NA	Mike Taylor Lab	TRUE	Tetractinellida	11.6	NA	Southern New Zealand	4	3
10533.Taylor.WS.15.11	Plakina trilopha	2013-07-05	Taylor	New Zealand	7.5	Healthy	-41.3329	174.832	NA	Mike Taylor Lab	TRUE	Plakinidae	11.6	NA	Southern New Zealand	1	1
10533.Taylor.WS.15.3	Plakina trilopha	2013-07-05	Taylor	New Zealand	7.5	Healthy	-41.3329	174.832	NA	Mike Taylor Lab	TRUE	Plakinidae	11.6	NA	Southern New Zealand	1	1
10533.Taylor.WS.17.1	Haliclona oculata	7/19/13	Taylor	New Zealand	7.5	Healthy	-41.3329	174.832	NA	Mike Taylor Lab	TRUE	Haplosclerida	10.8	LMA	Southern New Zealand	1	5
10533.Taylor.WS.17.11	Haliclona oculata	7/19/13	Taylor	New Zealand	7.5	Healthy	-41.3329	174.832	NA	Mike Taylor Lab	TRUE	Haplosclerida	10.8	LMA	Southern New Zealand	1	5
10533.Taylor.WS.17.5	Haliclona oculata	7/19/13	Taylor	New Zealand	7.5	Healthy	-41.3329	174.832	NA	Mike Taylor Lab	TRUE	Haplosclerida	10.8	LMA	Southern New Zealand	1	5
10533.Taylor.WS.2.1	Latrunculia sp.	2013-07-04	Taylor	New Zealand	5	Healthy	-41.3329	174.832	NA	Mike Taylor Lab	TRUE	Poecilosclerida	10.8	LMA	Southern New Zealand	1	1
10533.Taylor.WS.2.3	Latrunculia sp.	2013-07-04	Taylor	New Zealand	5	Healthy	-41.3329	174.832	NA	Mike Taylor Lab	TRUE	Poecilosclerida	11.6	LMA	Southern New Zealand	1	1
10533.Taylor.WS.2.9	Latrunculia sp.	2013-07-04	Taylor	New Zealand	5	Healthy	-41.3329	174.832	NA	Mike Taylor Lab	TRUE	Poecilosclerida	11.2	LMA	Southern New Zealand	1	1
10533.Taylor.WS.26.1	Haliclona oculata	7/20/13	Taylor	New Zealand	7.5	Healthy	-41.3329	174.832	NA	Mike Taylor Lab	TRUE	Haplosclerida	11.2	LMA	Southern New Zealand	1	5
10533.Taylor.WS.26.7	Haliclona oculata	7/20/13	Taylor	New Zealand	7.5	Healthy	-41.3329	174.832	NA	Mike Taylor Lab	TRUE	Haplosclerida	11.2	LMA	Southern New Zealand	1	5
10533.Taylor.WS.3.11	Tethya burtoni	2013-07-04	Taylor	New Zealand	5	Healthy	-41.3329	174.832	NA	Mike Taylor Lab	TRUE	Tethyida	11.2	NA	Southern New Zealand	1	1
10533.Taylor.WS.3.6	Tethya burtoni	2013-07-04	Taylor	New Zealand	5	Healthy	-41.3329	174.832	NA	Mike Taylor Lab	TRUE	Tethyida	11.6	NA	Southern New Zealand	1	1
10533.Taylor.WS.3.7	Tethya burtoni	2013-07-04	Taylor	New Zealand	5	Healthy	-41.3329	174.832	NA	Mike Taylor Lab	TRUE	Tethyida	11.6	NA	Southern New Zealand	1	1
10533.Taylor.WS.5.1	Crella incrustans	2013-07-04	Taylor	New Zealand	5	Healthy	-41.3329	174.832	NA	Mike Taylor Lab	TRUE	Poecilosclerida	11.6	LMA	Southern New Zealand	2	1
10533.Taylor.WS.5.11	Crella incrustans	2013-07-04	Taylor	New Zealand	5	Healthy	-41.3329	174.832	NA	Mike Taylor Lab	TRUE	Poecilosclerida	11.6	LMA	Southern New Zealand	2	1
10533.Taylor.WS.5.3	Crella incrustans	2013-07-04	Taylor	New Zealand	5	Healthy	-41.3329	174.832	NA	Mike Taylor Lab	TRUE	Poecilosclerida	11.6	LMA	Southern New Zealand	2	1
10533.Taylor.WS.5.5	Crella incrustans	2013-07-04	Taylor	New Zealand	5	Healthy	-41.3329	174.832	NA	Mike Taylor Lab	TRUE	Poecilosclerida	11.6	LMA	Southern New Zealand	2	1
10533.Taylor.WS.5.9	Crella incrustans	2013-07-04	Taylor	New Zealand	5	Healthy	-41.3329	174.832	NA	Mike Taylor Lab	TRUE	Poecilosclerida	11.6	LMA	Southern New Zealand	2	1
10533.Taylor.WS.6.11	Strongylacidon conulosa	2013-07-04	Taylor	New Zealand	5	Healthy	-41.3329	174.832	NA	Mike Taylor Lab	TRUE	Clathrinida	11.6	NA	Southern New Zealand	1	1
10533.Taylor.WS.6.5	Strongylacidon conulosa	2013-07-04	Taylor	New Zealand	5	Healthy	-41.3329	174.832	NA	Mike Taylor Lab	TRUE	Poecilosclerida	11.6	NA	Southern New Zealand	1	1
10533.Taylor.WS.6.7	Strongylacidon conulosa	2013-07-04	Taylor	New Zealand	5	Healthy	-41.3329	174.832	NA	Mike Taylor Lab	TRUE	Poecilosclerida	11.6	NA	Southern New Zealand	1	1
10533.Taylor.WS.7.11	Leucetta sp.	2013-07-04	Taylor	New Zealand	5	Healthy	-41.3329	174.832	NA	Mike Taylor Lab	TRUE	Clathrinida	11.6	LMA	Southern New Zealand	1	1
10533.Taylor.WS.7.3	Leucetta sp.	2013-07-04	Taylor	New Zealand	5	Healthy	-41.3329	174.832	NA	Mike Taylor Lab	TRUE	Clathrinida	11.6	LMA	Southern New Zealand	1	1
10533.Taylor.WS.7.7	Leucetta sp.	2013-07-04	Taylor	New Zealand	5	Healthy	-41.3329	174.832	NA	Mike Taylor Lab	TRUE	Clathrinida	11.6	LMA	Southern New Zealand	1	1
10533.Taylor.WS.7.9	Leucetta sp.	2013-07-04	Taylor	New Zealand	5	Healthy	-41.3329	174.832	NA	Mike Taylor Lab	TRUE	Clathrinida	11.6	LMA	Southern New Zealand	1	1
10533.Taylor.WS.8.1	Leucetta sp.	2013-07-04	Taylor	New Zealand	5	Healthy	-41.3329	174.832	NA	Mike Taylor Lab	TRUE	Clathrinida	11.6	LMA	Southern New Zealand	1	1
10533.Taylor.WS.8.11	Leucetta sp.	2013-07-04	Taylor	New Zealand	5	Healthy	-41.3329	174.832	NA	Mike Taylor Lab	TRUE	Clathrinida	11.6	LMA	Southern New Zealand	1	1
10533.Taylor.WS.9.1	Tethya bergquistae	2013-07-04	Taylor	New Zealand	5	Healthy	-41.3329	174.832	NA	Mike Taylor Lab	TRUE	Poecilosclerida	11.6	NA	Southern New Zealand	2	1
10533.Taylor.WS.9.11	Tethya bergquistae	2013-07-04	Taylor	New Zealand	5	Healthy	-41.3329	174.832	NA	Mike Taylor Lab	TRUE	Poecilosclerida	11.6	NA	Southern New Zealand	2	1
10533.Taylor.WS.9.3	Tethya bergquistae	2013-07-04	Taylor	New Zealand	5	Healthy	-41.3329	174.832	NA	Mike Taylor Lab	TRUE	Poecilosclerida	11.6	NA	Southern New Zealand	2	1
10533.Taylor.WS.9.5	Tethya bergquistae	2013-07-04	Taylor	New Zealand	5	Healthy	-41.3329	174.832	NA	Mike Taylor Lab	TRUE	Poecilosclerida	11.6	NA	Southern New Zealand	2	1
10533.Taylor.WS.9.9	Tethya bergquistae	2013-07-04	Taylor	New Zealand	5	Healthy	-41.3329	174.832	NA	Mike Taylor Lab	TRUE	Poecilosclerida	11.6	NA	Southern New Zealand	2	1
10533.BZ07.62.XT	Tedania ignis	2007-06-07	Thacker	Belize	1	NA	16.8306	-88.1042	NA	Thacker Lab	TRUE	Poecilosclerida	NA	LMA	Tropical Northwestern Atlantic	6	5
10533.BZ07.64.XT	Tedania klausi	2007-10-07	Thacker	Belize	1	NA	16.8306	-88.1042	NA	Thacker Lab	TRUE	Poecilosclerida	NA	LMA	Tropical Northwestern Atlantic	6	5
10533.BZ07.65.XT	Tedania klausi	2007-06-07	Thacker	Belize	1	NA	16.8306	-88.1042	NA	Thacker Lab	TRUE	Poecilosclerida	NA	LMA	Tropical Northwestern Atlantic	6	5
10533.BZ0761.XT	Tedania ignis	2007-06-07	Thacker	Belize	1	NA	16.8306	-88.1042	NA	Thacker Lab	TRUE	Poecilosclerida	NA	LMA	Tropical Northwestern Atlantic	6	5
10533.BZ09.1.XT	Tedania ignis	5/22/09	Thacker	Belize	1	NA	16.8306	-88.1042	NA	Thacker Lab	TRUE	Poecilosclerida	NA	LMA	Tropical Northwestern Atlantic	6	5
10533.BZ09.2.XT	Tedania klausi	5/22/09	Thacker	Belize	1	NA	16.8306	-88.1042	NA	Thacker Lab	TRUE	Poecilosclerida	NA	LMA	Tropical Northwestern Atlantic	6	5
10533.IF1.I.XT	Ircinia felix	2012-10-07	Thacker	Panama	3	NA	9.24167	-82.1753	NA	Western Australian Museum	TRUE	Dictyoceratida	NA	HMA	Tropical Northwestern Atlantic	4	3
10533.IF2.I.XT	Ircinia felix	2012-10-07	Thacker	Panama	3	NA	9.24167	-82.1753	NA	Western Australian Museum	TRUE	Dictyoceratida	NA	HMA	Tropical Northwestern Atlantic	4	3
10533.IF3.I.XT	Ircinia felix	2012-10-07	Thacker	Panama	3	NA	9.24167	-82.1753	NA	Western Australian Museum	TRUE	Dictyoceratida	NA	HMA	Tropical Northwestern Atlantic	4	3
10533.IF5.I.XT	Ircinia felix	2012-10-07	Thacker	Panama	3	NA	9.24167	-82.1753	NA	Western Australian Museum	TRUE	Dictyoceratida	NA	HMA	Tropical Northwestern Atlantic	4	3
10533.IF6.I.XT	Ircinia felix	2012-10-07	Thacker	Panama	3	NA	9.24167	-82.1753	NA	Western Australian Museum	TRUE	Dictyoceratida	NA	HMA	Tropical Northwestern Atlantic	4	3
10533.P10X.3.XT	Halisarca caerulea	7/23/10	Thacker	Panama	5	NA	9.24139	-82.1736	NA	Thacker Lab	TRUE	Dendroceratida	NA	LMA	Tropical Northwestern Atlantic	7	5
10533.P10X.38.XT	Haliclona vansoesti	7/30/10	Thacker	Panama	5	NA	9.36028	-82.2778	NA	Thacker Lab	TRUE	Haplosclerida	NA	LMA	Tropical Northwestern Atlantic	6	5
10533.P10X.49.XT	Neopetrosia subtriangularis	2010-04-08	Thacker	Panama	3	NA	9.35444	-82.25	NA	Thacker Lab	TRUE	Haplosclerida	NA	HMA	Tropical Northwestern Atlantic	4	3
10533.P10X.50.XT	Neopetrosia subtriangularis	2010-05-08	Thacker	Panama	3	NA	9.35444	-82.25	NA	Thacker Lab	TRUE	Haplosclerida	NA	HMA	Tropical Northwestern Atlantic	4	3
10533.P10X.53.XT	Xestospongia bocatorensis	2010-04-08	Thacker	Panama	4	NA	9.35444	-82.2627	NA	Thacker Lab	TRUE	Haplosclerida	NA	LMA	Tropical Northwestern Atlantic	6	5
10533.P12X.101.XT	Niphates erecta	7/22/12	Thacker	Panama	5	NA	9.37	-82.2783	NA	Thacker Lab	TRUE	Haplosclerida	NA	LMA	Tropical Northwestern Atlantic	5	5
10533.P12X.102.XT	Niphates erecta	7/22/12	Thacker	Panama	5	NA	9.37	-82.2783	NA	Thacker Lab	TRUE	Haplosclerida	NA	LMA	Tropical Northwestern Atlantic	5	5
10533.P12X.105.XT	Aiolochroia crassa	7/22/12	Thacker	Panama	5	NA	9.37	-82.2783	NA	Thacker Lab	TRUE	Verongiida	NA	HMA	Tropical Northwestern Atlantic	4	3
10533.P12X.108.XT	Aplysina cauliformis	7/22/12	Thacker	Panama	5	NA	9.37	-82.2783	NA	Thacker Lab	TRUE	Verongiida	NA	HMA	Tropical Northwestern Atlantic	4	3
10533.P12X.109.XT	Aiolochroia crassa	7/22/12	Thacker	Panama	5	NA	9.37	-82.2783	NA	Thacker Lab	TRUE	Verongiida	NA	HMA	Tropical Northwestern Atlantic	4	3
10533.P12X.11.XT	Erylus formosus	7/20/12	Thacker	Panama	5	NA	9.24139	-83.1733	NA	Thacker Lab	TRUE	Tetractinellida	NA	HMA	Tropical East Pacific	4	3
10533.P12X.110.XT	Aiolochroia crassa	7/22/12	Thacker	Panama	5	NA	9.37	-82.2783	NA	Thacker Lab	TRUE	Verongiida	NA	HMA	Tropical Northwestern Atlantic	4	3
10533.P12X.116.XT	Niphates erecta	7/22/12	Thacker	Panama	5	NA	9.37	-82.2783	NA	Thacker Lab	TRUE	Haplosclerida	NA	LMA	Tropical Northwestern Atlantic	5	5
10533.P12X.117.XT	Aiolochroia crassa	7/22/12	Thacker	Panama	5	NA	9.37	-82.2783	NA	Thacker Lab	TRUE	Verongiida	NA	HMA	Tropical Northwestern Atlantic	4	3
10533.P12X.118.XT	Niphates erecta	7/22/12	Thacker	Panama	5	NA	9.37	-82.2783	NA	Thacker Lab	TRUE	Haplosclerida	NA	LMA	Tropical Northwestern Atlantic	5	5
10533.P12X.119.XT	Niphates erecta	7/22/12	Thacker	Panama	5	NA	9.37	-82.2783	NA	Thacker Lab	TRUE	Haplosclerida	NA	LMA	Tropical Northwestern Atlantic	5	5
10533.P12X.12.XT	Ectyoplasia ferox	7/20/12	Thacker	Panama	5	NA	9.24139	-83.1733	NA	Thacker Lab	TRUE	Axinellida	NA	HMA	Tropical East Pacific	6	2
10533.P12X.120.XT	Aiolochroia crassa	7/22/12	Thacker	Panama	5	NA	9.37	-82.2783	NA	Thacker Lab	TRUE	Verongiida	NA	HMA	Tropical Northwestern Atlantic	4	3
10533.P12X.121.XT	Mycale laxissima	2012-05-08	Thacker	Panama	5	NA	9.35833	-82.25	NA	Thacker Lab	TRUE	Poecilosclerida	NA	LMA	Tropical Northwestern Atlantic	2	3
10533.P12X.122.XT	Mycale laxissima	2012-05-08	Thacker	Panama	5	NA	9.35833	-82.25	NA	Thacker Lab	TRUE	Poecilosclerida	NA	LMA	Tropical Northwestern Atlantic	2	3
10533.P12X.123.XT	Iotrochota birotulata	2012-05-08	Thacker	Panama	5	NA	9.35833	-82.25	NA	Thacker Lab	TRUE	Poecilosclerida	NA	LMA	Tropical Northwestern Atlantic	6	5
10533.P12X.124.XT	Mycale laevis	2012-05-08	Thacker	Panama	5	NA	9.35833	-82.25	NA	Thacker Lab	TRUE	Poecilosclerida	NA	LMA	Tropical Northwestern Atlantic	6	1
10533.P12X.125.XT	Mycale laevis	2012-05-08	Thacker	Panama	5	NA	9.35833	-82.25	NA	Thacker Lab	TRUE	Poecilosclerida	NA	LMA	Tropical Northwestern Atlantic	6	1
10533.P12X.127.XT	Iotrochota birotulata	2012-05-08	Thacker	Panama	5	NA	9.35833	-82.25	NA	Thacker Lab	TRUE	Poecilosclerida	NA	LMA	Tropical Northwestern Atlantic	6	5
10533.P12X.129.XT	Iotrochota birotulata	2012-05-08	Thacker	Panama	5	NA	9.35833	-82.25	NA	Thacker Lab	TRUE	Poecilosclerida	NA	LMA	Tropical Northwestern Atlantic	6	5
10533.P12X.13.XT	Ectyoplasia ferox	7/20/12	Thacker	Panama	5	NA	9.24139	-83.1733	NA	Thacker Lab	TRUE	Axinellida	NA	HMA	Tropical East Pacific	6	2
10533.P12X.130.XT	Mycale laevis	2012-05-08	Thacker	Panama	5	NA	9.35833	-82.25	NA	Thacker Lab	TRUE	Poecilosclerida	NA	LMA	Tropical Northwestern Atlantic	6	1
10533.P12X.131.XT	Iotrochota birotulata	2012-05-08	Thacker	Panama	5	NA	9.35833	-82.25	NA	Thacker Lab	TRUE	Poecilosclerida	NA	LMA	Tropical Northwestern Atlantic	6	5
10533.P12X.132.XT	Iotrochota birotulata	2012-05-08	Thacker	Panama	5	NA	9.35833	-82.25	NA	Thacker Lab	TRUE	Poecilosclerida	NA	LMA	Tropical Northwestern Atlantic	6	5
10533.P12X.133.XT	Mycale laevis	2012-05-08	Thacker	Panama	5	NA	9.35833	-82.25	NA	Thacker Lab	TRUE	Poecilosclerida	NA	LMA	Tropical Northwestern Atlantic	6	1
10533.P12X.134.XT	Mycale laxissima	2012-05-08	Thacker	Panama	5	NA	9.35833	-82.25	NA	Thacker Lab	TRUE	Poecilosclerida	NA	LMA	Tropical Northwestern Atlantic	2	3
10533.P12X.142.XT	Xestospongia muta	2012-05-08	Thacker	Panama	3	NA	9.35444	-82.25	NA	Thacker Lab	TRUE	Haplosclerida	NA	HMA	Tropical Northwestern Atlantic	4	3
10533.P12X.143.XT	Mycale laxissima	2012-05-08	Thacker	Panama	5	NA	9.35833	-82.25	NA	Thacker Lab	TRUE	Poecilosclerida	NA	LMA	Tropical Northwestern Atlantic	2	3
10533.P12X.144.XT	Mycale laxissima	2012-05-08	Thacker	Panama	5	NA	9.35833	-82.25	NA	Thacker Lab	TRUE	Poecilosclerida	NA	LMA	Tropical Northwestern Atlantic	2	3
10533.P12X.145.XT	Amphimedon compressa	2012-05-08	Thacker	Panama	2	NA	9.35333	-82.2608	NA	Thacker Lab	TRUE	Haplosclerida	NA	LMA	Tropical Northwestern Atlantic	1	5
10533.P12X.147.XT	Amphimedon compressa	2012-05-08	Thacker	Panama	2	NA	9.35333	-82.2608	NA	Thacker Lab	TRUE	Haplosclerida	NA	LMA	Tropical Northwestern Atlantic	1	5
10533.P12X.148.XT	Ircinia strobilina	2012-05-08	Thacker	Panama	3	NA	9.35444	-82.2627	NA	Thacker Lab	TRUE	Dictyoceratida	NA	HMA	Tropical Northwestern Atlantic	4	3
10533.P12X.149.XT	Amphimedon compressa	2012-05-08	Thacker	Panama	2	NA	9.33917	-82.1861	NA	Thacker Lab	TRUE	Haplosclerida	NA	LMA	Tropical Northwestern Atlantic	1	5
10533.P12X.150.XT	Amphimedon compressa	2012-05-08	Thacker	Panama	2	NA	9.33917	-82.1861	NA	Thacker Lab	TRUE	Haplosclerida	NA	LMA	Tropical Northwestern Atlantic	1	5
10533.P12X.151.XT	Amphimedon compressa	2012-05-08	Thacker	Panama	2	NA	9.33917	-82.1861	NA	Thacker Lab	TRUE	Haplosclerida	NA	LMA	Tropical Northwestern Atlantic	1	5
10533.P12X.18.XT	Ectyoplasia ferox	7/20/12	Thacker	Panama	5	NA	9.24139	-83.1733	NA	Thacker Lab	TRUE	Axinellida	NA	HMA	Tropical East Pacific	6	2
10533.P12X.19.XT	Ectyoplasia ferox	7/20/12	Thacker	Panama	5	NA	9.24139	-83.1733	NA	Thacker Lab	TRUE	Axinellida	NA	HMA	Tropical East Pacific	6	2
10533.P12X.20.XT	Ectyoplasia ferox	7/20/12	Thacker	Panama	5	NA	9.24139	-83.1733	NA	Thacker Lab	TRUE	Axinellida	NA	HMA	Tropical East Pacific	6	2
10533.P12X.21.XT	Erylus formosus	7/20/12	Thacker	Panama	5	NA	9.24139	-83.1733	NA	Thacker Lab	TRUE	Tetractinellida	NA	HMA	Tropical East Pacific	4	3
10533.P12X.23.XT	Erylus formosus	7/20/12	Thacker	Panama	5	NA	9.24139	-83.1733	NA	Thacker Lab	TRUE	Tetractinellida	NA	HMA	Tropical East Pacific	4	3
10533.P12X.25.XT	Erylus formosus	7/20/12	Thacker	Panama	5	NA	9.24139	-83.1733	NA	Thacker Lab	TRUE	Tetractinellida	NA	HMA	Tropical East Pacific	4	3
10533.P12X.51.XT	Haliclona tubifera	7/26/12	Thacker	Panama	1	NA	9.31472	-82.1764	NA	Thacker Lab	TRUE	Haplosclerida	NA	LMA	Tropical Northwestern Atlantic	6	5
10533.P12X.56.XT	Amphimedon erina	7/26/12	Thacker	Panama	2	NA	9.31472	-82.1764	NA	Thacker Lab	TRUE	Haplosclerida	NA	LMA	Tropical Northwestern Atlantic	1	5
10533.P12X.58.XT	Lissodendoryx colombiensis	7/26/12	Thacker	Panama	3	NA	9.31111	-82.1861	NA	Thacker Lab	TRUE	Poecilosclerida	NA	LMA	Tropical Northwestern Atlantic	1	5
10533.P12X.59.XT	Chondrilla nucula	2012-05-08	Thacker	Panama	2	NA	9.35694	-82.2617	NA	Thacker Lab	TRUE	Chondrillida	NA	NA	Tropical Northwestern Atlantic	2	2
10533.P12X.62.XT	Chondrilla nucula	2012-05-08	Thacker	Panama	2	NA	9.35694	-82.2617	NA	Thacker Lab	TRUE	Chondrillida	NA	NA	Tropical Northwestern Atlantic	2	2
10533.P12X.71.XT	Chondrilla nucula	2012-05-08	Thacker	Panama	2	NA	9.35694	-82.2617	NA	Thacker Lab	TRUE	Chondrillida	NA	NA	Tropical Northwestern Atlantic	2	2
10533.P12X.73.XT	Chondrilla nucula	2012-05-08	Thacker	Panama	2	NA	9.35694	-82.2617	NA	Thacker Lab	TRUE	Chondrillida	NA	NA	Tropical Northwestern Atlantic	2	2
10533.P12X.74.XT	Chondrilla nucula	2012-05-08	Thacker	Panama	2	NA	9.35694	-82.25	NA	Thacker Lab	TRUE	Chondrillida	NA	NA	Tropical Northwestern Atlantic	2	2
10533.P12X.75.XT	Chondrilla nucula	2012-05-08	Thacker	Panama	2	NA	9.35444	-82.2627	NA	Thacker Lab	TRUE	Chondrillida	NA	NA	Tropical Northwestern Atlantic	2	2
10533.P12X.80.XT	Chondrilla nucula	2012-05-08	Thacker	Panama	2	NA	9.35444	-82.2627	NA	Thacker Lab	TRUE	Chondrillida	NA	NA	Tropical Northwestern Atlantic	2	2
10533.P12X.87.XT	Xestospongia muta	7/22/12	Thacker	Panama	3	NA	9.35333	-82.2627	NA	Thacker Lab	TRUE	Haplosclerida	NA	HMA	Tropical Northwestern Atlantic	4	3
10533.PI09.P130.XT	Mycale laevis	2012-05-08	Thacker	Panama	5	NA	9.35444	-82.2627	NA	Thacker Lab	TRUE	Poecilosclerida	NA	LMA	Tropical Northwestern Atlantic	6	1
10533.PTL09.36.XT	Agelas conifera	7/17/09	Thacker	Panama	10	NA	9.33472	-82.2181	NA	Western Australian Museum	TRUE	Agelasida	NA	HMA	Tropical Northwestern Atlantic	2	3
10533.PTL09.P15.XT	Plakortis halichondrioides	7/16/09	Thacker	Panama	5	NA	9.24667	-82.185	NA	Western Australian Museum	TRUE	Plakinidae	NA	HMA	Tropical Northwestern Atlantic	4	3
10533.PTL09.P20.XT	Placospongia intermedia	7/16/09	Thacker	Panama	10	NA	9.24667	-82.185	NA	Western Australian Museum	TRUE	Clionaida	NA	NA	Tropical Northwestern Atlantic	7	3
10533.PTL09.P31.XT	Dysidea etheria	7/16/09	Thacker	Panama	0	NA	9.30833	-82.1725	NA	Western Australian Museum	TRUE	Dictyoceratida	NA	LMA	Tropical Northwestern Atlantic	7	5
10533.PTL09.P44.XT	Ircinia strobilina	7/17/09	Thacker	Panama	2	NA	9.33333	-82.25	NA	Western Australian Museum	TRUE	Dictyoceratida	NA	HMA	Tropical Northwestern Atlantic	4	3
10533.PTL09.P57.XT	Tedania ignis	7/18/09	Thacker	Panama	1	NA	9.3825	-82.2783	NA	Western Australian Museum	TRUE	Poecilosclerida	NA	LMA	Tropical Northwestern Atlantic	6	5
10533.PTL09.P81.XT	Amphimedon erina	7/21/09	Thacker	Panama	1	NA	9.30556	-82.1725	NA	Western Australian Museum	TRUE	Haplosclerida	28	LMA	Tropical Northwestern Atlantic	1	5
10533.SI04.43.XT	Haliclona walentinae	6/21/04	Thacker	Panama	1	NA	9.25917	-82.1283	NA	Thacker Lab	TRUE	Haplosclerida	28	LMA	Tropical Northwestern Atlantic	1	5
10533.SI04.44.XT	Haliclona walentinae	6/21/04	Thacker	Panama	1	NA	9.25917	-82.1283	NA	Thacker Lab	TRUE	Haplosclerida	NA	LMA	Tropical Northwestern Atlantic	1	5
10533.SI04.45.XT	Haliclona walentinae	6/21/04	Thacker	Panama	1	NA	9.25917	-82.1283	NA	Thacker Lab	TRUE	Haplosclerida	NA	LMA	Tropical Northwestern Atlantic	1	5
10533.SI0446.XT	Haliclona walentinae	6/21/04	Thacker	Panama	1	NA	9.25917	-82.1283	NA	Thacker Lab	TRUE	Haplosclerida	NA	LMA	Tropical Northwestern Atlantic	1	5
10533.SI06.10.XT	Xestospongia bocatorensis	7/14/06	Thacker	Panama	10	NA	9.36	-82.2792	NA	Thacker Lab	TRUE	Haplosclerida	NA	LMA	Tropical Northwestern Atlantic	6	5
10533.SI06.107.XT	Hyrtios proteus	7/19/06	Thacker	Panama	1	NA	9.30556	-82.1806	NA	Thacker Lab	TRUE	Dictyoceratida	NA	HMA	Tropical Northwestern Atlantic	4	3
10533.SI06.108.XT	Placospongia intermedia	7/19/06	Thacker	Panama	2	NA	9.30778	-82.1744	NA	Thacker Lab	TRUE	Clionaida	NA	NA	Tropical Northwestern Atlantic	7	3
10533.SI06.11.XT	Xestospongia bocatorensis	7/14/06	Thacker	Panama	10	NA	9.36	-82.2792	NA	Thacker Lab	TRUE	Haplosclerida	NA	LMA	Tropical Northwestern Atlantic	6	5
10533.SI06.115	Hyrtios proteus	7/19/06	Thacker	Panama	1	NA	9.30556	-82.1806	NA	Thacker Lab	TRUE	Dictyoceratida	NA	HMA	Tropical Northwestern Atlantic	4	3
10533.SI06.12.XT	Haliclona walentinae	7/14/06	Thacker	Panama	5	NA	9.36444	-82.275	NA	Thacker Lab	TRUE	Haplosclerida	NA	LMA	Tropical Northwestern Atlantic	1	5
10533.SI06.13.XT	Haliclona walentinae	7/14/06	Thacker	Panama	5	NA	9.36444	-82.275	NA	Thacker Lab	TRUE	Haplosclerida	NA	LMA	Tropical Northwestern Atlantic	1	5
10533.SI06.133.XT	Lissodendoryx colombiensis	7/20/06	Thacker	Panama	10	NA	9.36	-82.2783	NA	Thacker Lab	TRUE	Poecilosclerida	NA	LMA	Tropical Northwestern Atlantic	1	5
10533.SI06.152.XT	Haliclona vansoesti	7/28/06	Thacker	Panama	7	NA	9.24083	-82.1744	NA	Thacker Lab	TRUE	Haplosclerida	NA	LMA	Tropical Northwestern Atlantic	6	5
10533.SI06.157.XT	Plakortis angulospiculatus	7/21/06	Thacker	Panama	5	NA	9.24083	-82.1744	NA	Thacker Lab	TRUE	Plakinidae	NA	HMA	Tropical Northwestern Atlantic	4	3
10533.SI06.16.XT.A	Ptilocaulis walpersi	7/15/06	Thacker	Panama	10	NA	9.33333	-82.2208	NA	Thacker Lab	TRUE	Axinellida	NA	LMA	Tropical Northwestern Atlantic	1	5
10533.SI06.16.XT.B	Haliclona walentinae	7/15/06	Thacker	Panama	10	NA	9.33333	-82.2208	NA	Thacker Lab	TRUE	Haplosclerida	NA	LMA	Tropical Northwestern Atlantic	1	5
10533.SI06.160.XT	Halisarca caerulea	7/23/06	Thacker	Panama	10	NA	9.33333	-82.2208	NA	Thacker Lab	TRUE	Dendroceratida	NA	LMA	Tropical Northwestern Atlantic	7	5
10533.SI06.18	Haliclona walentinae	7/15/06	Thacker	Panama	10	NA	9.33333	-82.2208	NA	Thacker Lab	TRUE	Haplosclerida	NA	LMA	Tropical Northwestern Atlantic	1	5
10533.SI06.187.XT	Ptilocaulis walpersi	7/23/06	Thacker	Panama	15	NA	9.30167	-82.2944	NA	Thacker Lab	TRUE	Axinellida	NA	LMA	Tropical Northwestern Atlantic	1	5
10533.SI06.19	Haliclona walentinae	7/15/06	Thacker	Panama	10	NA	9.33333	-82.2192	NA	Thacker Lab	TRUE	Haplosclerida	NA	LMA	Tropical Northwestern Atlantic	1	5
10533.SI06.192.XT	Ptilocaulis walpersi	7/23/06	Thacker	Panama	15	NA	9.30167	-82.2944	NA	Thacker Lab	TRUE	Axinellida	NA	LMA	Tropical Northwestern Atlantic	1	5
10533.SI06.197.XT	Plakortis angulospiculatus	7/23/06	Thacker	Panama	15	NA	9.30167	-82.2944	NA	Thacker Lab	TRUE	Plakinidae	NA	HMA	Tropical Northwestern Atlantic	4	3
10533.SI06.20.XT	Halisarca caerulea	7/15/06	Thacker	Panama	10	NA	9.33333	-82.2192	NA	Thacker Lab	TRUE	Dendroceratida	NA	LMA	Tropical Northwestern Atlantic	7	5
10533.SI06.204.XT	Neopetrosia subtriangularis	7/23/06	Thacker	Panama	15	NA	9.30167	-82.2944	NA	Thacker Lab	TRUE	Haplosclerida	NA	HMA	Tropical Northwestern Atlantic	4	3
10533.SI06.21.XT	Tedania klausi	7/17/06	Thacker	Panama	3	NA	9.33333	-82.25	NA	Thacker Lab	TRUE	Poecilosclerida	NA	LMA	Tropical Northwestern Atlantic	6	5
10533.SI06.211.XT	Plakortis angulospiculatus	7/23/06	Thacker	Panama	15	NA	9.30167	-82.2944	NA	Thacker Lab	TRUE	Plakinidae	NA	HMA	Tropical Northwestern Atlantic	4	3
10533.SI06.218.XT	Agelas conifera	7/23/06	Thacker	Panama	10	NA	9.33333	-82.2208	NA	Thacker Lab	TRUE	Agelasida	NA	HMA	Tropical Northwestern Atlantic	2	3
10533.SI06.229.XT	Chalinula molitba	7/20/06	Thacker	Panama	2	NA	9.30556	-82.1806	NA	Thacker Lab	TRUE	Haplosclerida	NA	LMA	Tropical Northwestern Atlantic	6	5
10533.SI06.23.XT	Ircinia strobilina	7/17/06	Thacker	Panama	0	NA	9.33333	-82.25	NA	Thacker Lab	TRUE	Dictyoceratida	NA	HMA	Tropical Northwestern Atlantic	4	3
10533.SI06.230.XT	Haliclona tubifera	7/20/06	Thacker	Panama	0	NA	9.30556	-82.1806	NA	Thacker Lab	TRUE	Haplosclerida	NA	LMA	Tropical Northwestern Atlantic	6	5
10533.SI06.27.XT	Tedania ignis	7/17/06	Thacker	Panama	3	NA	9.33333	-82.25	NA	Thacker Lab	TRUE	Poecilosclerida	NA	LMA	Tropical Northwestern Atlantic	6	5
10533.SI06.3.XT	Haliclona vansoesti	7/18/06	Thacker	Panama	2	NA	9.36	-82.25	NA	Thacker Lab	TRUE	Haplosclerida	NA	LMA	Tropical Northwestern Atlantic	6	5
10533.SI06.53.XT	Lissodendoryx colombiensis	7/18/06	Thacker	Panama	3	NA	9.35333	-82.1806	NA	Thacker Lab	TRUE	Poecilosclerida	NA	LMA	Tropical Northwestern Atlantic	1	5
10533.SI06.54.XT	Lissodendoryx colombiensis	7/18/06	Thacker	Panama	3	NA	9.35333	-82.1806	NA	Thacker Lab	TRUE	Poecilosclerida	NA	LMA	Tropical Northwestern Atlantic	1	5
10533.SI06.56.XT	Artemisina melana	7/18/06	Thacker	Panama	3	NA	9.33333	-82.25	NA	Thacker Lab	TRUE	Poecilosclerida	NA	LMA	Tropical Northwestern Atlantic	7	5
10533.SI06.58.XT	Haliclona vansoesti	7/18/06	Thacker	Panama	3	NA	9.35333	-82.1806	NA	Thacker Lab	TRUE	Haplosclerida	NA	LMA	Tropical Northwestern Atlantic	6	5
10533.SI06.60.XT	Artemisina melana	7/18/06	Thacker	Panama	3	NA	9.33333	-82.25	NA	Thacker Lab	TRUE	Poecilosclerida	NA	LMA	Tropical Northwestern Atlantic	7	5
10533.SI06.64.XT	Xestospongia muta	7/19/06	Thacker	Panama	2	NA	9.30556	-82.1806	NA	Thacker Lab	TRUE	Haplosclerida	NA	HMA	Tropical Northwestern Atlantic	4	3
10533.SI06.66.XT	Dysidea etheria	7/19/06	Thacker	Panama	2	NA	9.30556	-82.1806	NA	Thacker Lab	TRUE	Dictyoceratida	NA	LMA	Tropical Northwestern Atlantic	7	5
10533.SI06.67.XT	Amphimedon erina	7/19/12	Thacker	Panama	2	NA	9.30556	-82.1806	NA	Thacker Lab	TRUE	Haplosclerida	NA	LMA	Tropical Northwestern Atlantic	1	5
10533.SI06.68.XT	Chalinula molitba	7/19/06	Thacker	Panama	2	NA	9.30556	-82.1806	NA	Thacker Lab	TRUE	Haplosclerida	NA	LMA	Tropical Northwestern Atlantic	6	5
10533.SI06.69.XT	Chalinula molitba	7/19/06	Thacker	Panama	2	NA	9.30556	-82.1806	NA	Thacker Lab	TRUE	Haplosclerida	NA	LMA	Tropical Northwestern Atlantic	6	5
10533.SI06.70.XT	Hyrtios proteus	7/19/06	Thacker	Panama	2	NA	9.30556	-82.1806	NA	Thacker Lab	TRUE	Dictyoceratida	NA	HMA	Tropical Northwestern Atlantic	4	3
10533.SI06.73.XT	Placospongia intermedia	7/19/06	Thacker	Panama	2	NA	9.30694	-82.1744	NA	Thacker Lab	TRUE	Clionaida	NA	NA	Tropical Northwestern Atlantic	7	3
10533.SI06.78.XT	Tedania ignis	7/19/06	Thacker	Panama	2	NA	9.3075	-82.1806	NA	Thacker Lab	TRUE	Poecilosclerida	NA	LMA	Tropical Northwestern Atlantic	6	5
10533.SI06.79.XT	Amphimedon erina	7/19/06	Thacker	Panama	2	NA	9.30556	-82.1806	NA	Thacker Lab	TRUE	Haplosclerida	NA	LMA	Tropical Northwestern Atlantic	1	5
10533.SI06.80.XT	Chalinula molitba	7/19/06	Thacker	Panama	2	NA	9.30556	-82.1806	NA	Thacker Lab	TRUE	Haplosclerida	NA	LMA	Tropical Northwestern Atlantic	6	5
10533.SI06.81.XT	Dysidea etheria	7/19/06	Thacker	Panama	2	NA	9.30556	-82.1806	NA	Thacker Lab	TRUE	Dictyoceratida	NA	LMA	Tropical Northwestern Atlantic	7	5
10533.SI06.9.XT	Xestospongia bocatorensis	7/14/06	Thacker	Panama	10	NA	9.36	-82.2792	NA	Thacker Lab	TRUE	Haplosclerida	NA	LMA	Tropical Northwestern Atlantic	6	5
10533.SI06.92.XT	Hyrtios proteus	7/19/06	Thacker	Panama	1	NA	9.30556	-82.1806	NA	Thacker Lab	TRUE	Dictyoceratida	NA	HMA	Tropical Northwestern Atlantic	4	3
10533.SI06.93.XT	Dysidea etheria	7/19/06	Thacker	Panama	2	NA	9.30556	-82.1806	NA	Thacker Lab	TRUE	Dictyoceratida	NA	LMA	Tropical Northwestern Atlantic	7	5
10533.SI06.94.XT	Haliclona tubifera	7/19/06	Thacker	Panama	2	NA	9.30556	-82.1806	NA	Thacker Lab	TRUE	Haplosclerida	NA	LMA	Tropical Northwestern Atlantic	6	5
10533.SI06.96.XT	Dysidea etheria	7/19/06	Thacker	Panama	2	NA	9.30556	-82.1806	NA	Thacker Lab	TRUE	Dictyoceratida	NA	LMA	Tropical Northwestern Atlantic	7	5
10533.SI06.97.XT	Haliclona tubifera	7/19/06	Thacker	Panama	2	NA	9.30556	-82.1806	NA	Thacker Lab	TRUE	Haplosclerida	NA	LMA	Tropical Northwestern Atlantic	6	5
10533.SI0652.XT	Artemisina melana	7/18/06	Thacker	Panama	3	NA	9.33333	-82.25	NA	Thacker Lab	TRUE	Poecilosclerida	NA	LMA	Tropical Northwestern Atlantic	7	5
10533.SI0682.XT	Hyrtios proteus	7/19/06	Thacker	Panama	2	NA	9.30556	-82.1806	NA	Thacker Lab	TRUE	Dictyoceratida	NA	HMA	Tropical Northwestern Atlantic	4	3
10533.SI07.109.XT	Plakortis halichondrioides	2007-04-10	Thacker	Panama	10	NA	9.36333	-82.2783	NA	Thacker Lab	TRUE	Plakinidae	NA	HMA	Tropical Northwestern Atlantic	4	3
10533.SI07.110.XT	Tedania klausi	2007-04-10	Thacker	Panama	1	NA	9.03333	-82.25	NA	Thacker Lab	TRUE	Poecilosclerida	NA	LMA	Tropical Northwestern Atlantic	6	5
10533.SI07x90	Neopetrosia subtriangularis	9/21/07	Thacker	Panama	15	NA	9.33333	-82.26	NA	Thacker Lab	TRUE	Haplosclerida	NA	HMA	Tropical Northwestern Atlantic	4	3
10533.SI07x95	Neopetrosia proxima	9/21/07	Thacker	Panama	15	NA	9.33333	-82.27	NA	Thacker Lab	TRUE	Haplosclerida	NA	HMA	Tropical Northwestern Atlantic	4	3
10533.SI07x96	Neopetrosia proxima	9/21/07	Thacker	Panama	15	NA	9.33333	-82.28	NA	Thacker Lab	TRUE	Haplosclerida	NA	HMA	Tropical Northwestern Atlantic	4	3
10533.SI07x97	Neopetrosia proxima	9/21/07	Thacker	Panama	15	NA	9.33333	-82.29	NA	Thacker Lab	TRUE	Haplosclerida	NA	HMA	Tropical Northwestern Atlantic	4	3
10533.SI07x98	Neopetrosia proxima	9/21/07	Thacker	Panama	15	NA	9.33333	-82.3	NA	Thacker Lab	TRUE	Haplosclerida	NA	HMA	Tropical Northwestern Atlantic	4	3
10533.SI07x99	Neopetrosia proxima	9/21/07	Thacker	Panama	15	NA	9.33333	-82.31	NA	Thacker Lab	TRUE	Haplosclerida	NA	HMA	Tropical Northwestern Atlantic	4	3
10533.VR10.I.XT	Verongula rigida	2012-10-07	Thacker	Panama	3	NA	9.35972	-82.7	NA	Thacker Lab	TRUE	Verongiida	NA	HMA	Tropical Northwestern Atlantic	4	3
10533.VR11.I.XT	Verongula rigida	2012-10-07	Thacker	Panama	3	NA	9.35972	-82.7	NA	Thacker Lab	TRUE	Verongiida	NA	HMA	Tropical Northwestern Atlantic	4	3
10533.VR12.I.XT	Verongula rigida	2012-10-07	Thacker	Panama	3	NA	9.35972	-82.7	NA	Thacker Lab	TRUE	Verongiida	NA	HMA	Tropical Northwestern Atlantic	4	3
10533.VR13.I.XT	Verongula rigida	2012-10-07	Thacker	Panama	3	NA	9.35972	-82.7	NA	Thacker Lab	TRUE	Verongiida	NA	HMA	Tropical Northwestern Atlantic	4	3
10533.VR14.I.XT	Verongula rigida	2012-10-07	Thacker	Panama	3	NA	9.35972	-82.7	NA	Thacker Lab	TRUE	Verongiida	NA	HMA	Tropical Northwestern Atlantic	4	3
10533.XP1.I.XT	Xestospongia proxima	2012-11-07	Thacker	Panama	3	NA	9.33361	-82.31	NA	Thacker Lab	TRUE	Haplosclerida	NA	HMA	Tropical Northwestern Atlantic	4	3
10533.XP2.I.XT	Xestospongia proxima	2012-11-07	Thacker	Panama	3	NA	9.33361	-82.31	NA	Thacker Lab	TRUE	Haplosclerida	NA	HMA	Tropical Northwestern Atlantic	4	3
10533.XP4.I.XT	Xestospongia proxima	2012-11-07	Thacker	Panama	3	NA	9.33361	-82.31	NA	Thacker Lab	TRUE	Haplosclerida	NA	HMA	Tropical Northwestern Atlantic	4	3
10533.XP8.I.XT	Xestospongia proxima	2012-11-07	Thacker	Panama	3	NA	9.33361	-82.31	NA	Thacker Lab	TRUE	Haplosclerida	NA	HMA	Tropical Northwestern Atlantic	4	3
10533.XP9.I.XT	Xestospongia proxima	2012-11-07	Thacker	Panama	3	NA	9.33361	-82.31	NA	Thacker Lab	TRUE	Haplosclerida	NA	HMA	Tropical Northwestern Atlantic	4	3
10533.UH1	Erylus formosus	2013-06-07	Ute Henschel	The Bahamas	18	NA	21.0463	-73.3947	NA	Uni Wuerzburg	TRUE	Tetractinellida	NA	HMA	Tropical Northwestern Atlantic	4	3
10533.UH10	Aiolochroia crassa	2013-06-07	Ute Henschel	The Bahamas	18	NA	21.0463	-73.3947	NA	Uni Wuerzburg	TRUE	Verongiida	NA	HMA	Tropical Northwestern Atlantic	4	3
10533.UH11	Aiolochroia crassa	2013-06-07	Ute Henschel	The Bahamas	18	NA	21.0463	-73.3947	NA	Uni Wuerzburg	TRUE	Verongiida	NA	HMA	Tropical Northwestern Atlantic	4	3
10533.UH12	Aiolochroia crassa	2013-06-07	Ute Henschel	The Bahamas	18	NA	21.0463	-73.3947	NA	Uni Wuerzburg	TRUE	Verongiida	NA	HMA	Tropical Northwestern Atlantic	4	3
10533.UH13	Aiolochroia crassa	2013-06-07	Ute Henschel	The Bahamas	18	NA	21.0463	-73.3947	NA	Uni Wuerzburg	TRUE	Verongiida	NA	HMA	Tropical Northwestern Atlantic	4	3
10533.UH14	Aiolochroia crassa	2013-06-07	Ute Henschel	The Bahamas	18	NA	21.0463	-73.3947	NA	Uni Wuerzburg	TRUE	Verongiida	NA	HMA	Tropical Northwestern Atlantic	4	3
10533.UH15	Aplysina cauliformis	2013-06-07	Ute Henschel	The Bahamas	18	NA	21.0463	-73.3947	NA	Uni Wuerzburg	TRUE	Verongiida	NA	HMA	Tropical Northwestern Atlantic	4	3
10533.UH16	Aplysina cauliformis	2013-06-07	Ute Henschel	The Bahamas	18	NA	21.0463	-73.3947	NA	Uni Wuerzburg	TRUE	Verongiida	NA	HMA	Tropical Northwestern Atlantic	4	3
10533.UH18	Aplysina cauliformis	2013-06-07	Ute Henschel	The Bahamas	18	NA	21.0463	-73.3947	NA	Uni Wuerzburg	TRUE	Verongiida	NA	HMA	Tropical Northwestern Atlantic	4	3
10533.UH19	Aplysina cauliformis	2013-06-07	Ute Henschel	The Bahamas	18	NA	21.0463	-73.3947	NA	Uni Wuerzburg	TRUE	Verongiida	NA	HMA	Tropical Northwestern Atlantic	4	3
10533.UH2	Erylus formosus	2013-06-07	Ute Henschel	The Bahamas	18	NA	21.0463	-73.3947	NA	Uni Wuerzburg	TRUE	Tetractinellida	NA	HMA	Tropical Northwestern Atlantic	4	3
10533.UH21	Iotrochota birotulata	2013-06-07	Ute Henschel	The Bahamas	18	NA	21.0463	-73.3947	NA	Uni Wuerzburg	TRUE	Poecilosclerida	NA	LMA	Tropical Northwestern Atlantic	6	5
10533.UH22	Iotrochota birotulata	2013-06-07	Ute Henschel	The Bahamas	18	NA	21.0463	-73.3947	NA	Uni Wuerzburg	TRUE	Poecilosclerida	NA	LMA	Tropical Northwestern Atlantic	6	5
10533.UH25	Amphimedon compressa	2013-06-07	Ute Henschel	The Bahamas	18	NA	21.0463	-73.3947	NA	Uni Wuerzburg	TRUE	Haplosclerida	NA	LMA	Tropical Northwestern Atlantic	1	5
10533.UH27	Amphimedon compressa	2013-06-07	Ute Henschel	The Bahamas	18	NA	21.0463	-73.3947	NA	Uni Wuerzburg	TRUE	Haplosclerida	NA	LMA	Tropical Northwestern Atlantic	1	5
10533.UH28	Amphimedon compressa	2013-06-07	Ute Henschel	The Bahamas	18	NA	21.0463	-73.3947	NA	Uni Wuerzburg	TRUE	Haplosclerida	NA	LMA	Tropical Northwestern Atlantic	1	5
10533.UH29	Amphimedon compressa	2013-06-07	Ute Henschel	The Bahamas	18	NA	21.0463	-73.3947	NA	Uni Wuerzburg	TRUE	Haplosclerida	NA	LMA	Tropical Northwestern Atlantic	1	5
10533.UH3	Erylus formosus	2013-06-07	Ute Henschel	The Bahamas	18	NA	21.0463	-73.3947	NA	Uni Wuerzburg	TRUE	Tetractinellida	NA	HMA	Tropical Northwestern Atlantic	4	3
10533.UH30	Ectyoplasia ferox	2013-07-07	Ute Henschel	The Bahamas	21	NA	21.104	-73.6706	NA	Uni Wuerzburg	TRUE	Axinellida	NA	HMA	Tropical Northwestern Atlantic	6	2
10533.UH32	Ectyoplasia ferox	2013-07-07	Ute Henschel	The Bahamas	21	NA	21.104	-73.6706	NA	Uni Wuerzburg	TRUE	Axinellida	NA	HMA	Tropical Northwestern Atlantic	6	2
10533.UH33	Ectyoplasia ferox	2013-07-07	Ute Henschel	The Bahamas	21	NA	21.104	-73.6706	NA	Uni Wuerzburg	TRUE	Axinellida	NA	HMA	Tropical Northwestern Atlantic	6	2
10533.UH34	Ectyoplasia ferox	2013-07-07	Ute Henschel	The Bahamas	21	NA	21.104	-73.6706	NA	Uni Wuerzburg	TRUE	Axinellida	NA	HMA	Tropical Northwestern Atlantic	6	2
10533.UH35	Plakortis lita	2013-07-07	Ute Henschel	The Bahamas	21	NA	21.104	-73.6706	NA	Uni Wuerzburg	TRUE	Plakinidae	NA	NA	Tropical Northwestern Atlantic	4	3
10533.UH36	Plakortis lita	2013-07-07	Ute Henschel	The Bahamas	21	NA	21.104	-73.6706	NA	Uni Wuerzburg	TRUE	Plakinidae	NA	NA	Tropical Northwestern Atlantic	4	3
10533.UH37	Plakortis lita	2013-07-07	Ute Henschel	The Bahamas	21	NA	21.104	-73.6706	NA	Uni Wuerzburg	TRUE	Plakinidae	NA	NA	Tropical Northwestern Atlantic	4	3
10533.UH39	Plakortis lita	2013-07-07	Ute Henschel	The Bahamas	21	NA	21.104	-73.6706	NA	Uni Wuerzburg	TRUE	Plakinidae	NA	NA	Tropical Northwestern Atlantic	4	3
10533.UH4	Erylus formosus	2013-06-07	Ute Henschel	The Bahamas	18	NA	21.0463	-73.3947	NA	Uni Wuerzburg	TRUE	Tetractinellida	NA	HMA	Tropical Northwestern Atlantic	4	3
10533.UH40	Plakortis halichondrioides	2013-07-07	Ute Henschel	The Bahamas	21	NA	21.104	-73.6706	NA	Uni Wuerzburg	TRUE	Plakinidae	NA	HMA	Tropical Northwestern Atlantic	4	3
10533.UH41	Smenospongia aurea	2013-07-07	Ute Henschel	The Bahamas	21	NA	21.104	-73.6706	NA	Uni Wuerzburg	TRUE	Dictyoceratida	NA	HMA	Tropical Northwestern Atlantic	4	3
10533.UH42	Smenospongia aurea	2013-07-07	Ute Henschel	The Bahamas	21	NA	21.104	-73.6706	NA	Uni Wuerzburg	TRUE	Dictyoceratida	NA	HMA	Tropical Northwestern Atlantic	4	3
10533.UH43	Smenospongia aurea	2013-07-07	Ute Henschel	The Bahamas	21	NA	21.104	-73.6706	NA	Uni Wuerzburg	TRUE	Dictyoceratida	NA	HMA	Tropical Northwestern Atlantic	4	3
10533.UH44	Aplysina fistularis	2013-07-07	Ute Henschel	The Bahamas	21	NA	21.104	-73.6706	NA	Uni Wuerzburg	TRUE	Verongiida	NA	HMA	Tropical Northwestern Atlantic	4	3
10533.UH46	Aplysina fistularis	2013-07-07	Ute Henschel	The Bahamas	21	NA	21.104	-73.6706	NA	Uni Wuerzburg	TRUE	Verongiida	NA	HMA	Tropical Northwestern Atlantic	4	3
10533.UH47	Aplysina fistularis	2013-07-07	Ute Henschel	The Bahamas	21	NA	21.104	-73.6706	NA	Uni Wuerzburg	TRUE	Verongiida	NA	HMA	Tropical Northwestern Atlantic	4	3
10533.UH48	Aplysina fistularis	2013-07-07	Ute Henschel	The Bahamas	21	NA	21.104	-73.6706	NA	Uni Wuerzburg	TRUE	Verongiida	NA	HMA	Tropical Northwestern Atlantic	4	3
10533.UH49	Niphates digitalis	2013-07-07	Ute Henschel	The Bahamas	21	NA	21.104	-73.6706	NA	Uni Wuerzburg	TRUE	Haplosclerida	NA	LMA	Tropical Northwestern Atlantic	5	5
10533.UH5	Xestospongia muta	2013-06-07	Ute Henschel	The Bahamas	18	NA	21.0463	-73.3947	NA	Uni Wuerzburg	TRUE	Haplosclerida	NA	HMA	Tropical Northwestern Atlantic	4	3
10533.UH50	Niphates digitalis	2013-07-07	Ute Henschel	The Bahamas	21	NA	21.104	-73.6706	NA	Uni Wuerzburg	TRUE	Haplosclerida	NA	LMA	Tropical Northwestern Atlantic	5	5
10533.UH51	Niphates digitalis	2013-07-07	Ute Henschel	The Bahamas	21	NA	21.104	-73.6706	NA	Uni Wuerzburg	TRUE	Haplosclerida	NA	LMA	Tropical Northwestern Atlantic	5	5
10533.UH52	Niphates digitalis	2013-07-07	Ute Henschel	The Bahamas	21	NA	21.104	-73.6706	NA	Uni Wuerzburg	TRUE	Haplosclerida	NA	LMA	Tropical Northwestern Atlantic	5	5
10533.UH53	Niphates digitalis	2013-07-07	Ute Henschel	The Bahamas	21	NA	21.104	-73.6706	NA	Uni Wuerzburg	TRUE	Haplosclerida	NA	LMA	Tropical Northwestern Atlantic	5	5
10533.UH55	Smenospongia aurea	2013-07-08	Ute Henschel	The Bahamas	21	NA	21.1717	-73.1604	NA	Uni Wuerzburg	TRUE	Dictyoceratida	NA	HMA	Tropical Northwestern Atlantic	4	3
10533.UH56	Smenospongia aurea	2013-07-08	Ute Henschel	The Bahamas	21	NA	21.1717	-73.1604	NA	Uni Wuerzburg	TRUE	Dictyoceratida	NA	HMA	Tropical Northwestern Atlantic	4	3
10533.UH58	Siphonodictyon coralliphagum	2013-07-11	Ute Henschel	The Bahamas	18	NA	22.1296	-74.3318	NA	Uni Wuerzburg	TRUE	Haplosclerida	NA	NA	Tropical Northwestern Atlantic	5	5
10533.UH6	Xestospongia muta	2013-06-07	Ute Henschel	The Bahamas	18	NA	21.0463	-73.3947	NA	Uni Wuerzburg	TRUE	Haplosclerida	NA	HMA	Tropical Northwestern Atlantic	4	3
10533.UH60	Siphonodictyon coralliphagum	2013-07-11	Ute Henschel	The Bahamas	18	NA	22.1296	-74.3318	NA	Uni Wuerzburg	TRUE	Haplosclerida	NA	NA	Tropical Northwestern Atlantic	5	5
10533.UH61	Siphonodictyon coralliphagum	2013-07-11	Ute Henschel	The Bahamas	18	NA	22.1296	-74.3318	NA	Uni Wuerzburg	TRUE	Haplosclerida	NA	NA	Tropical Northwestern Atlantic	5	5
10533.UH64	Agelas dispar	2013-07-12	Ute Henschel	The Bahamas	18	NA	22.2708	-73.0797	NA	Uni Wuerzburg	TRUE	Agelasida	NA	HMA	Tropical Northwestern Atlantic	2	3
10533.UH65	Agelas dispar	2013-07-12	Ute Henschel	The Bahamas	18	NA	22.2708	-73.0797	NA	Uni Wuerzburg	TRUE	Agelasida	NA	HMA	Tropical Northwestern Atlantic	2	3
10533.UH66	Agelas dispar	2013-07-12	Ute Henschel	The Bahamas	18	NA	22.2708	-73.0797	NA	Uni Wuerzburg	TRUE	Agelasida	NA	HMA	Tropical Northwestern Atlantic	2	3
10533.UH67	Agelas cervicornis	2013-07-12	Ute Henschel	The Bahamas	18	NA	22.2708	-73.0797	NA	Uni Wuerzburg	TRUE	Agelasida	NA	HMA	Tropical Northwestern Atlantic	2	3
10533.UH68	Agelas cervicornis	2013-07-12	Ute Henschel	The Bahamas	18	NA	22.2708	-73.0797	NA	Uni Wuerzburg	TRUE	Agelasida	NA	HMA	Tropical Northwestern Atlantic	2	3
10533.UH69	Agelas cervicornis	2013-07-12	Ute Henschel	The Bahamas	18	NA	22.2708	-73.0797	NA	Uni Wuerzburg	TRUE	Agelasida	NA	HMA	Tropical Northwestern Atlantic	2	3
10533.UH7	Xestospongia muta	2013-06-07	Ute Henschel	The Bahamas	18	NA	21.0463	-73.3947	NA	Uni Wuerzburg	TRUE	Haplosclerida	NA	HMA	Tropical Northwestern Atlantic	4	3
10533.UH70	Agelas conifera	2013-07-12	Ute Henschel	The Bahamas	18	NA	22.2708	-73.0797	NA	Uni Wuerzburg	TRUE	Agelasida	NA	HMA	Tropical Northwestern Atlantic	2	3
10533.UH71	Agelas conifera	2013-07-12	Ute Henschel	The Bahamas	18	NA	22.2708	-73.0797	NA	Uni Wuerzburg	TRUE	Agelasida	NA	HMA	Tropical Northwestern Atlantic	2	3
10533.UH77	Ircinia felix	2013-07-12	Ute Henschel	The Bahamas	18	NA	22.2708	-73.0797	NA	Uni Wuerzburg	TRUE	Dictyoceratida	NA	HMA	Tropical Northwestern Atlantic	4	3
10533.UH78	Ircinia felix	2013-07-12	Ute Henschel	The Bahamas	18	NA	22.2708	-73.0797	NA	Uni Wuerzburg	TRUE	Dictyoceratida	NA	HMA	Tropical Northwestern Atlantic	4	3
10533.UH8	Xestospongia muta	2013-06-07	Ute Henschel	The Bahamas	18	NA	21.0463	-73.3947	NA	Uni Wuerzburg	TRUE	Haplosclerida	NA	HMA	Tropical Northwestern Atlantic	4	3
10533.EMP.GR..10.A	Phorbas fictitius	12/18/12	Voula Polmenakou	Greece	5	NA	35.4155	24.9882	NA		TRUE	Poecilosclerida	19	LMA	Mediterranean Sea	7	5
10533.EMP.GR..10.B	Phorbas fictitius	12/18/12	Voula Polmenakou	Greece	5	NA	35.4155	24.9882	NA		TRUE	Poecilosclerida	19	LMA	Mediterranean Sea	7	5
10533.EMP.GR..10.C	Phorbas fictitius	12/18/12	Voula Polmenakou	Greece	5	NA	35.4155	24.9882	NA		TRUE	Poecilosclerida	19	LMA	Mediterranean Sea	7	5
10533.EMP.GR..11.A	Sarcotragus spinosulus	12/18/12	Voula Polmenakou	Greece	5	NA	35.4155	24.9882	NA		TRUE	Dictyoceratida	19	HMA	Mediterranean Sea	4	4
10533.EMP.GR..2.A	Agelas oroides	11/27/12	Voula Polmenakou	Greece	12	NA	35.4173	24.9854	NA		TRUE	Agelasida	21	HMA	Mediterranean Sea	3	3
10533.EMP.GR..2.B	Agelas oroides	11/27/12	Voula Polmenakou	Greece	12	NA	35.4173	24.9854	NA		TRUE	Agelasida	21	HMA	Mediterranean Sea	3	3
10533.EMP.GR..2.C	Agelas oroides	11/27/12	Voula Polmenakou	Greece	12	NA	35.4173	24.9854	NA		TRUE	Agelasida	21	HMA	Mediterranean Sea	3	3
10533.EMP.GR..3.A	Petrosia ficiformis	11/27/12	Voula Polmenakou	Greece	12	NA	35.4173	24.9854	NA		TRUE	Haplosclerida	21	HMA	Mediterranean Sea	4	4
10533.EMP.GR..3.B	Petrosia ficiformis	11/27/12	Voula Polmenakou	Greece	12	NA	35.4173	24.9854	NA		TRUE	Haplosclerida	21	HMA	Mediterranean Sea	4	4
10533.EMP.GR..3.C	Petrosia ficiformis	11/27/12	Voula Polmenakou	Greece	12	NA	35.4173	24.9854	NA		TRUE	Haplosclerida	21	HMA	Mediterranean Sea	4	4
10533.EMP.GR..4.A	Ircinia oros	11/27/12	Voula Polmenakou	Greece	12	NA	35.4173	24.9854	NA		TRUE	Dictyoceratida	21	HMA	Mediterranean Sea	4	4
10533.EMP.GR..4.B	Ircinia oros	11/27/12	Voula Polmenakou	Greece	12	NA	35.4173	24.9854	NA		TRUE	Dictyoceratida	21	HMA	Mediterranean Sea	4	4
10533.EMP.GR..5.A	Chondrosia reniformis	11/27/12	Voula Polmenakou	Greece	12	NA	35.4173	24.9854	NA		TRUE	Chondrillida	21	HMA	Mediterranean Sea	3	3
10533.EMP.GR..5.B	Chondrosia reniformis	11/27/12	Voula Polmenakou	Greece	12	NA	35.4173	24.9854	NA		TRUE	Chondrillida	21	HMA	Mediterranean Sea	3	3
10533.EMP.GR..5.C	Chondrosia reniformis	11/27/12	Voula Polmenakou	Greece	12	NA	35.4173	24.9854	NA		TRUE	Chondrillida	21	HMA	Mediterranean Sea	3	3
10533.EMP.GR..6.A	Oscarella lobularis	11/27/12	Voula Polmenakou	Greece	12	NA	35.4173	24.9854	NA		TRUE	Plakinidae	21	LMA	Mediterranean Sea	7	5
10533.EMP.GR..6.B	Oscarella lobularis	11/27/12	Voula Polmenakou	Greece	12	NA	35.4173	24.9854	NA		TRUE	Plakinidae	21	LMA	Mediterranean Sea	7	5
10533.EMP.GR..7.A	Crambe crambe	11/27/12	Voula Polmenakou	Greece	12	NA	35.4173	24.9854	NA		TRUE	Poecilosclerida	21	LMA	Mediterranean Sea	7	5
10533.EMP.GR..7.B	Crambe crambe	11/27/12	Voula Polmenakou	Greece	12	NA	35.4173	24.9854	NA		TRUE	Poecilosclerida	21	LMA	Mediterranean Sea	7	5
10533.EMP.GR..7.C	Crambe crambe	11/27/12	Voula Polmenakou	Greece	12	NA	35.4173	24.9854	NA		TRUE	Poecilosclerida	21	LMA	Mediterranean Sea	7	5
10533.EMP.GR..9.A	Spirastrella cunctatrix	12/18/12	Voula Polmenakou	Greece	5	NA	35.4155	24.9882	NA		TRUE	Clionaida	19	LMA	Mediterranean Sea	7	5
10533.EMP.GR..9.B	Spirastrella cunctatrix	12/18/12	Voula Polmenakou	Greece	5	NA	35.4155	24.9882	NA		TRUE	Clionaida	19	LMA	Mediterranean Sea	7	5
10533.EMP.GR..9.C	Spirastrella cunctatrix	12/18/12	Voula Polmenakou	Greece	5	NA	35.4155	24.9882	NA		TRUE	Clionaida	19	LMA	Mediterranean Sea	7	5
10533.BS4	Cymbastela coralliophila	2014-01-05	Webster	Australia	10	Healthy	-18.5484	146.486	NA	Australian Institute of Marine Science (Townsville, QLD)	TRUE	Axinellida	NA	NA	Northeast Australian Shelf	5	2
10533.BS5	Cymbastela coralliophila	2014-01-05	Webster	Australia	10	Healthy	-18.5484	146.486	NA	Australian Institute of Marine Science (Townsville, QLD)	TRUE	Axinellida	NA	NA	Northeast Australian Shelf	5	2
10533.BS6	Cymbastela coralliophila	2014-01-05	Webster	Australia	10	Healthy	-18.5484	146.486	NA	Australian Institute of Marine Science (Townsville, QLD)	TRUE	Axinellida	NA	NA	Northeast Australian Shelf	5	2
10533.BS7	Cymbastela coralliophila	2014-01-05	Webster	Australia	10	Healthy	-18.5484	146.486	NA	Australian Institute of Marine Science (Townsville, QLD)	TRUE	Axinellida	NA	NA	Northeast Australian Shelf	5	2
10533.CAR1	Carteriospongia foliascens	2014-01-05	Webster	Australia	2	Healthy	-18.68	146.515	NA	Australian Institute of Marine Science (Townsville, QLD)	TRUE	Dictyoceratida	NA	LMA	Northeast Australian Shelf	4	2
10533.CAR10	Carteriospongia foliascens	2014-01-05	Webster	Australia	2	Healthy	-18.68	146.515	NA	Australian Institute of Marine Science (Townsville, QLD)	TRUE	Dictyoceratida	NA	LMA	Northeast Australian Shelf	4	2
10533.CAR11	Carteriospongia foliascens	2014-01-05	Webster	Australia	2	Healthy	-18.68	146.515	NA	Australian Institute of Marine Science (Townsville, QLD)	TRUE	Dictyoceratida	NA	LMA	Northeast Australian Shelf	4	2
10533.CAR12	Carteriospongia foliascens	2014-01-05	Webster	Australia	2	Healthy	-18.68	146.515	NA	Australian Institute of Marine Science (Townsville, QLD)	TRUE	Dictyoceratida	NA	LMA	Northeast Australian Shelf	4	2
10533.CAR13	Carteriospongia foliascens	2014-01-05	Webster	Australia	2	Healthy	-18.68	146.515	NA	Australian Institute of Marine Science (Townsville, QLD)	TRUE	Dictyoceratida	NA	LMA	Northeast Australian Shelf	4	2
10533.CAR14	Carteriospongia foliascens	2014-01-05	Webster	Australia	2	Healthy	-18.68	146.515	NA	Australian Institute of Marine Science (Townsville, QLD)	TRUE	Dictyoceratida	NA	LMA	Northeast Australian Shelf	4	2
10533.CAR15	Carteriospongia foliascens	2014-01-05	Webster	Australia	2	Healthy	-18.68	146.515	NA	Australian Institute of Marine Science (Townsville, QLD)	TRUE	Dictyoceratida	NA	LMA	Northeast Australian Shelf	4	2
10533.CAR16	Carteriospongia foliascens	2014-01-05	Webster	Australia	2	Healthy	-18.68	146.515	NA	Australian Institute of Marine Science (Townsville, QLD)	TRUE	Dictyoceratida	NA	LMA	Northeast Australian Shelf	4	2
10533.CAR17	Carteriospongia foliascens	2014-01-05	Webster	Australia	2	Healthy	-18.68	146.515	NA	Australian Institute of Marine Science (Townsville, QLD)	TRUE	Dictyoceratida	NA	LMA	Northeast Australian Shelf	4	2
10533.CAR18	Carteriospongia foliascens	2014-01-05	Webster	Australia	2	Healthy	-18.68	146.515	NA	Australian Institute of Marine Science (Townsville, QLD)	TRUE	Dictyoceratida	NA	LMA	Northeast Australian Shelf	4	2
10533.CAR19	Carteriospongia foliascens	2014-01-05	Webster	Australia	2	Healthy	-18.68	146.515	NA	Australian Institute of Marine Science (Townsville, QLD)	TRUE	Dictyoceratida	NA	LMA	Northeast Australian Shelf	4	2
10533.CAR2	Carteriospongia foliascens	2014-01-05	Webster	Australia	2	Healthy	-18.68	146.515	NA	Australian Institute of Marine Science (Townsville, QLD)	TRUE	Dictyoceratida	NA	LMA	Northeast Australian Shelf	4	2
10533.CAR20	Carteriospongia foliascens	2014-01-05	Webster	Australia	2	Healthy	-18.68	146.515	NA	Australian Institute of Marine Science (Townsville, QLD)	TRUE	Dictyoceratida	NA	LMA	Northeast Australian Shelf	4	2
10533.CAR21	Carteriospongia foliascens	2014-01-05	Webster	Australia	2	Healthy	-18.68	146.515	NA	Australian Institute of Marine Science (Townsville, QLD)	TRUE	Dictyoceratida	NA	LMA	Northeast Australian Shelf	4	2
10533.CAR22	Carteriospongia foliascens	2014-01-05	Webster	Australia	2	Healthy	-18.68	146.515	NA	Australian Institute of Marine Science (Townsville, QLD)	TRUE	Dictyoceratida	NA	LMA	Northeast Australian Shelf	4	2
10533.CAR23	Carteriospongia foliascens	2014-01-05	Webster	Australia	2	Healthy	-18.68	146.515	NA	Australian Institute of Marine Science (Townsville, QLD)	TRUE	Dictyoceratida	NA	LMA	Northeast Australian Shelf	4	2
10533.CAR24	Carteriospongia foliascens	2014-01-05	Webster	Australia	2	Healthy	-18.68	146.515	NA	Australian Institute of Marine Science (Townsville, QLD)	TRUE	Dictyoceratida	NA	LMA	Northeast Australian Shelf	4	2
10533.CAR25	Carteriospongia foliascens	2014-01-05	Webster	Australia	2	Healthy	-18.68	146.515	NA	Australian Institute of Marine Science (Townsville, QLD)	TRUE	Dictyoceratida	NA	LMA	Northeast Australian Shelf	4	2
10533.CAR26	Carteriospongia foliascens	2014-01-05	Webster	Australia	2	Healthy	-18.68	146.515	NA	Australian Institute of Marine Science (Townsville, QLD)	TRUE	Dictyoceratida	NA	LMA	Northeast Australian Shelf	4	2
10533.CAR27	Carteriospongia foliascens	2014-01-05	Webster	Australia	2	Healthy	-18.68	146.515	NA	Australian Institute of Marine Science (Townsville, QLD)	TRUE	Dictyoceratida	NA	LMA	Northeast Australian Shelf	4	2
10533.CAR28	Carteriospongia foliascens	2014-01-05	Webster	Australia	2	Healthy	-18.68	146.515	NA	Australian Institute of Marine Science (Townsville, QLD)	TRUE	Dictyoceratida	NA	LMA	Northeast Australian Shelf	4	2
10533.CAR29	Carteriospongia foliascens	2014-01-05	Webster	Australia	2	Healthy	-18.68	146.515	NA	Australian Institute of Marine Science (Townsville, QLD)	TRUE	Dictyoceratida	NA	LMA	Northeast Australian Shelf	4	2
10533.CAR3	Carteriospongia foliascens	2014-01-05	Webster	Australia	2	Healthy	-18.68	146.515	NA	Australian Institute of Marine Science (Townsville, QLD)	TRUE	Dictyoceratida	NA	LMA	Northeast Australian Shelf	4	2
10533.CAR30	Carteriospongia foliascens	2014-01-05	Webster	Australia	2	Healthy	-18.68	146.515	NA	Australian Institute of Marine Science (Townsville, QLD)	TRUE	Dictyoceratida	NA	LMA	Northeast Australian Shelf	4	2
10533.CAR31	Carteriospongia foliascens	2014-01-05	Webster	Australia	2	Healthy	-18.68	146.515	NA	Australian Institute of Marine Science (Townsville, QLD)	TRUE	Dictyoceratida	NA	LMA	Northeast Australian Shelf	4	2
10533.CAR32	Carteriospongia foliascens	2014-01-05	Webster	Australia	2	Healthy	-18.68	146.515	NA	Australian Institute of Marine Science (Townsville, QLD)	TRUE	Dictyoceratida	NA	LMA	Northeast Australian Shelf	4	2
10533.CAR33	Carteriospongia foliascens	2014-01-05	Webster	Australia	2	Healthy	-18.68	146.515	NA	Australian Institute of Marine Science (Townsville, QLD)	TRUE	Dictyoceratida	NA	LMA	Northeast Australian Shelf	4	2
10533.CAR34	Carteriospongia foliascens	2014-01-05	Webster	Australia	2	Healthy	-18.68	146.515	NA	Australian Institute of Marine Science (Townsville, QLD)	TRUE	Dictyoceratida	NA	LMA	Northeast Australian Shelf	4	2
10533.CAR4	Carteriospongia foliascens	2014-01-05	Webster	Australia	2	Healthy	-18.68	146.515	NA	Australian Institute of Marine Science (Townsville, QLD)	TRUE	Dictyoceratida	NA	LMA	Northeast Australian Shelf	4	2
10533.CAR5	Carteriospongia foliascens	2014-01-05	Webster	Australia	2	Healthy	-18.68	146.515	NA	Australian Institute of Marine Science (Townsville, QLD)	TRUE	Dictyoceratida	NA	LMA	Northeast Australian Shelf	4	2
10533.CAR6	Carteriospongia foliascens	2014-01-05	Webster	Australia	2	Healthy	-18.68	146.515	NA	Australian Institute of Marine Science (Townsville, QLD)	TRUE	Dictyoceratida	NA	LMA	Northeast Australian Shelf	4	2
10533.CAR7	Carteriospongia foliascens	2014-01-05	Webster	Australia	2	Healthy	-18.68	146.515	NA	Australian Institute of Marine Science (Townsville, QLD)	TRUE	Dictyoceratida	NA	LMA	Northeast Australian Shelf	4	2
10533.CAR8	Carteriospongia foliascens	2014-01-05	Webster	Australia	2	Healthy	-18.68	146.515	NA	Australian Institute of Marine Science (Townsville, QLD)	TRUE	Dictyoceratida	NA	LMA	Northeast Australian Shelf	4	2
10533.CAR9	Carteriospongia foliascens	2014-01-05	Webster	Australia	2	Healthy	-18.68	146.515	NA	Australian Institute of Marine Science (Townsville, QLD)	TRUE	Dictyoceratida	NA	LMA	Northeast Australian Shelf	4	2
10533.CLI1	Cliona orientalis	2014-01-05	Webster	Australia	10	Healthy	-18.5484	146.486	NA	Australian Institute of Marine Science (Townsville, QLD)	TRUE	Clionaida	NA	NA	Northeast Australian Shelf	1	5
10533.CLI10	Cliona orientalis	2014-01-05	Webster	Australia	10	Healthy	-18.5484	146.486	NA	Australian Institute of Marine Science (Townsville, QLD)	TRUE	Clionaida	NA	NA	Northeast Australian Shelf	1	5
10533.CLI11	Cliona orientalis	2014-01-05	Webster	Australia	10	Healthy	-18.5484	146.486	NA	Australian Institute of Marine Science (Townsville, QLD)	TRUE	Clionaida	NA	NA	Northeast Australian Shelf	1	5
10533.CLI12	Cliona orientalis	2014-01-05	Webster	Australia	10	Healthy	-18.5484	146.486	NA	Australian Institute of Marine Science (Townsville, QLD)	TRUE	Clionaida	NA	NA	Northeast Australian Shelf	1	5
10533.CLI13	Cliona orientalis	2014-01-05	Webster	Australia	10	Healthy	-18.5484	146.486	NA	Australian Institute of Marine Science (Townsville, QLD)	TRUE	Clionaida	NA	NA	Northeast Australian Shelf	1	5
10533.CLI14	Cliona orientalis	2014-01-05	Webster	Australia	10	Healthy	-18.5484	146.486	NA	Australian Institute of Marine Science (Townsville, QLD)	TRUE	Clionaida	NA	NA	Northeast Australian Shelf	1	5
10533.CLI15	Cliona orientalis	2014-01-05	Webster	Australia	10	Healthy	-18.5484	146.486	NA	Australian Institute of Marine Science (Townsville, QLD)	TRUE	Clionaida	NA	NA	Northeast Australian Shelf	1	5
10533.CLI16	Cliona orientalis	2014-01-05	Webster	Australia	10	Healthy	-18.5484	146.486	NA	Australian Institute of Marine Science (Townsville, QLD)	TRUE	Clionaida	NA	NA	Northeast Australian Shelf	1	5
10533.CLI17	Cliona orientalis	2014-01-05	Webster	Australia	10	Healthy	-18.5484	146.486	NA	Australian Institute of Marine Science (Townsville, QLD)	TRUE	Clionaida	NA	NA	Northeast Australian Shelf	1	5
10533.CLI18	Cliona orientalis	2014-01-05	Webster	Australia	10	Healthy	-18.5484	146.486	NA	Australian Institute of Marine Science (Townsville, QLD)	TRUE	Clionaida	NA	NA	Northeast Australian Shelf	1	5
10533.CLI19	Cliona orientalis	2014-01-05	Webster	Australia	10	Healthy	-18.5484	146.486	NA	Australian Institute of Marine Science (Townsville, QLD)	TRUE	Clionaida	NA	NA	Northeast Australian Shelf	1	5
10533.CLI2	Cliona orientalis	2014-01-05	Webster	Australia	10	Healthy	-18.5484	146.486	NA	Australian Institute of Marine Science (Townsville, QLD)	TRUE	Clionaida	NA	NA	Northeast Australian Shelf	1	5
10533.CLI20	Cliona orientalis	2014-01-05	Webster	Australia	10	Healthy	-18.5484	146.486	NA	Australian Institute of Marine Science (Townsville, QLD)	TRUE	Clionaida	NA	NA	Northeast Australian Shelf	1	5
10533.CLI21	Cliona orientalis	2014-01-05	Webster	Australia	10	Healthy	-18.5484	146.486	NA	Australian Institute of Marine Science (Townsville, QLD)	TRUE	Clionaida	NA	NA	Northeast Australian Shelf	1	5
10533.CLI22	Cliona orientalis	2014-01-05	Webster	Australia	10	Healthy	-18.5484	146.486	NA	Australian Institute of Marine Science (Townsville, QLD)	TRUE	Clionaida	NA	NA	Northeast Australian Shelf	1	5
10533.CLI23	Cliona orientalis	2014-01-05	Webster	Australia	10	Healthy	-18.5484	146.486	NA	Australian Institute of Marine Science (Townsville, QLD)	TRUE	Clionaida	NA	NA	Northeast Australian Shelf	1	5
10533.CLI24	Cliona orientalis	2014-01-05	Webster	Australia	10	Healthy	-18.5484	146.486	NA	Australian Institute of Marine Science (Townsville, QLD)	TRUE	Clionaida	NA	NA	Northeast Australian Shelf	1	5
[truncated: 100 more rows]
